# Supplementary material for: The impact of immigration on microbial community composition in full-scale anaerobic digesters
Source: Sci Rep. 2017 Aug 24;7:9343. doi: 10.1038/s41598-017-09303-0 (PMC5571154; doi:10.1038/s41598-017-09303-0)
Supplement: Supplementary file 2 — Supplementary Table S1 [file 41598_2017_9303_MOESM2_ESM.csv]

Sample_location	Geo_latitude	Geo_longitude	Number of reactors	Process	NH4+ (mg/L)	Acetate (mM)	Alkalinity (mM)	pH	Capacity (PE)	Average temperature (�C)
Avedoere	55.6087	12.4505	3	Mesophilic	NA	NA	NA	NA	400000	NA
Damhusaaen	55.6408	12.5059	4	Mesophilic	NA	7.2	72	7.1	350000	NA
Esbjerg_West	55.4882	8.4307	4	Mesophilic	NA	NA	NA	NA	NA	NA
Ejby_Moelle	55.3981	10.4150	1	Mesophilic	1029	NA	80	7.4	410000	37
Fornaes	56.4377	10.9145	1	Mesophilic	NA	2.4	19	7.6	65000	35
Hjoerring	57.4196	9.9756	1	Mesophilic	NA	NA	NA	7.6	160000	37
Hobro	56.6375	9.8085	1	Mesophilic	1675	8.4	16	7.9	30000	34
Lundtofte	55.8024	12.5388	2	Mesophilic	NA	0.6	75	7.3	135000	NA
Randers	56.4697	10.0373	2	Mesophilic	629	1.5	66	7.3	130000	NA
Ringkoebing	56.0882	8.2568	1	Mesophilic	NA	NA	NA	NA	42000	NA
Slagelse	55.4163	11.3404	2	Mesophilic	742	3	104	7.2	115000	NA
Soeholt	56.1753	9.5826	1	Mesophilic	1577	2.9	119	7.6	99600	37
Viborg	56.4251	9.4543	2	Mesophilic	1385	3.6	49	7.2	80000	NA
Mariagerfjord	56.741769	10.115189	1	Mesophilic	NA	NA	NA	NA	NA	NA
Fredericia	55.5752	9.7476	2	Mesophilic-THP-pretreatment	2383	17.5	158	7.8	420000	40
Naestved	55.2111	11.7285	1	Mesophilic-THP-pretreatment	2800	8	214	7.6	65000	39
Aaby	56.1512	10.1756	1	Thermphilic	1313	5.8	87	7.6	93000	55
Aalborg_East	57.0454	10.0457	1	Thermphilic	1000	NA	NA	7.5	100000	55
Aalborg_West	57.0493	9.8635	2	Thermphilic	1149	NA	NA	7.8	330000	55
Bjergmarken	55.6494	12.0589	2	Thermphilic	NA	4.2	92	7.7	125000	53
Herning	56.1353	8.9731	2	One of each, a Thermophilic reactor connected in series with a mesophilic reactor downstream	574	17.7	115	7.8	175000	54/35
Skive	56.565416	9.042007	0	NA	NA	NA	NA	NA	NA	NA
Ribe	55.328705	8.742555	0	NA	NA	NA	NA	NA	NA	NA
Esbjerg_East	55.458505	8.489661	0	NA	NA	NA	NA	NA	NA	NA
Haderslev	55.249537	9.509133	0	NA	NA	NA	NA	NA	NA	NA
Hirtshals	57.577324	9.9928	0	NA	NA	NA	NA	NA	NA	NA
Odense_NE	55.432526	10.459941	0	NA	NA	NA	NA	NA	NA	NA
ODense_NW	55.421891	10.365879	0	NA	NA	NA	NA	NA	NA	NA
