# Supplementary material for: The impact of immigration on microbial community composition in full-scale anaerobic digesters
Source: Sci Rep. 2017 Aug 24;7:9343. doi: 10.1038/s41598-017-09303-0 (PMC5571154; doi:10.1038/s41598-017-09303-0)
Supplement: Supplementary file 3 — Supplementary Table S2 [file 41598_2017_9303_MOESM3_ESM.csv]

RATIO.Mesophilic	RATIO.Thermophilic	RATIO.THP	Meanabundance.Mesophilic	Meanabundance.Thermophilic	Meanabundance.THP	Kingdom	Phylum	Class	Order	Family	Genus	OTU
0.760734661195076	41.4158075601375	341.935051546392	0.0273300970873786	1.4879012345679	12.2843333333333	k__Bacteria	p__Firmicutes	c__Clostridia	o__D8A-2	f__MRE50b23	B55_F	OTU_10
44.2626752966559	0.970964791952446	2377.88024691358	0.174466019417476	0.00382716049382716	9.37266666666667	k__Bacteria	p__Firmicutes	c__Clostridia	o__Clostridiales	f__Ruminococcaceae	Fastidiosipila	OTU_30
0.721100547586253	76.8373702422145	131.973010380623	0.0385922330097087	4.11222222222222	7.063	k__Bacteria	p__Firmicutes	c__OPB54	o__Hydrogenisporales	f__MBA03		OTU_37
0.641232686717459	137.028049575995	0.338160469667319	0.0303398058252427	6.48345679012346	0.016	k__Bacteria	p__Firmicutes	c__Clostridia	o__Thermoanaerobacterales	f__Thermodesulfobiaceae	Coprothermobacter	OTU_16
1.40360610263523	275.449735449735	143.447619047619	0.0245631067961165	4.82037037037037	2.51033333333333	k__Bacteria	p__Bacteroidetes	c__Sphingobacteriia	o__Sphingobacteriales	f__WCHB1-69	G35_D8	OTU_11
1.20920764171625	207.833333333333	0.812903225806452	0.0277669902912621	4.77246913580247	0.0186666666666667	k__Bacteria	p__Firmicutes	c__Clostridia	o__Clostridiales	f__Syntrophomonadaceae	A55_D21	OTU_41
9.55104917005951	0.881720430107527	395.68064516129	0.109660194174757	0.0101234567901235	4.543	k__Bacteria	p__Bacteroidetes	c__Bacteroidia	o__Bacteroidales	f__Rikenellaceae	Rikenellaceae RC9 gut group	OTU_31
84.9727408513816	1.51332033788174	173.847638326586	1.53199029126214	0.027283950617284	3.13433333333333	k__Bacteria	p__Chloroflexi	c__Anaerolineae	o__Anaerolineales	f__Anaerolineaceae	A6	OTU_7
8.92081310679612	0.895833333333333	513.3375	0.0528640776699029	0.00530864197530864	3.042	k__Bacteria	p__Firmicutes	c__Clostridia	o__D8A-2	f__MRE50b23	B55_F	OTU_125
0.479791864190409	0.90489537135395	0.0102668762096011	1.60446601941748	3.02604938271605	0.0343333333333333	k__Bacteria	p__Actinobacteria	c__Actinobacteria	o__Micrococcales	f__Intrasporangiaceae	Tetrasphaera	OTU_4
494.241909385113	5.49691358024691	3171.93055555556	0.432912621359223	0.00481481481481482	2.77833333333333	k__Bacteria	p__Bacteroidetes					OTU_27
1.01238701037831	0.413793103448276	1031.33793103448	0.00271844660194175	0.00111111111111111	2.76933333333333	k__Bacteria	p__Firmicutes	c__Clostridia	o__Clostridiales	f__Syntrophomonadaceae	ML1228J-1	OTU_90
0.470346981387328	1.16914415497527	0.0138875600810952	1.0047572815534	2.49753086419753	0.0296666666666667	k__Bacteria	p__Actinobacteria	c__Acidimicrobiia	o__Acidimicrobiales	f__Microthricaceae	Candidatus Microthrix	OTU_1
1.1135360667576	208.495867768595	0.35702479338843	0.0124757281553398	2.33592592592593	0.004	k__Bacteria	p__Chloroflexi	c__Anaerolineae	o__Anaerolineales	f__Anaerolineaceae	RB349	OTU_68
0.448862880702221	1.19634703196347	172.775342465753	0.00606796116504854	0.0161728395061728	2.33566666666667	k__Bacteria	p__Bacteroidetes	c__Bacteroidia	o__Bacteroidales	f__Porphyromonadaceae	Proteiniphilum	OTU_181
0.540553578966411	35.287784679089	154.039751552795	0.00805825242718447	0.526049382716049	2.29633333333333	k__Bacteria	p__Synergistetes	c__Synergistia	o__Synergistales	f__Synergistaceae	Anaerobaculum	OTU_54
597.905242718447	2.40172839506173	7.85466666666667	2.1821359223301	0.00876543209876543	0.0286666666666667	k__Bacteria	p__Bacteroidetes	c__Bacteroidia	o__Bacteroidia Incertae Sedis	f__Draconibacteriaceae	KD1-22	OTU_5
0.138334173232446	0.812473841395504	0.0087467279576071	0.369029126213592	2.16740740740741	0.0233333333333333	k__Bacteria	p__Chloroflexi	c__SJA-15	o__C10_SB1A	f__C10_SB1A	Candidatus Amarilinum	OTU_3
214.637871722345	3.40935160882667	3.66771653543307	1.98970873786408	0.0316049382716049	0.034	k__Bacteria	p__Chloroflexi	c__Anaerolineae	o__Anaerolineales	f__Anaerolineaceae	T78	OTU_24
20.6563106796117	1.26666666666667	1021.86	0.038252427184466	0.00234567901234568	1.89233333333333	k__Bacteria	p__Firmicutes	c__Clostridia	o__D8A-2	f__MRE50b23	B55_F	OTU_341
3.16688533193388	133.207207207207	0.072972972972973	0.0433980582524272	1.82543209876543	0.001	k__Bacteria	p__Bacteroidetes	c__Sphingobacteriia	o__Sphingobacteriales	f__WCHB1-69	G35_D8	OTU_101
184.658478721075	1.56418824839877	12.7729323308271	1.79266990291262	0.0151851851851852	0.124	k__Bacteria	p__Bacteroidetes	c__vadinHA17	o__vadinHA17	f__SHA-94	SHA-94	OTU_9
201.504212468908	1.67737985919804	69.0661157024793	1.77970873786408	0.0148148148148148	0.61	k__Bacteria	p__Synergistetes	c__Synergistia	o__Synergistales	f__Synergistaceae	Thermovirga	OTU_51
1.24591661907481	219.764705882353	158.569411764706	0.00980582524271845	1.72962962962963	1.248	k__Bacteria	p__Firmicutes	c__Clostridia	o__Thermoanaerobacterales	f__Thermoanaerobacteraceae	Gelria	OTU_66
770.981276005548	3.80555555555555	5.05595238095238	1.57572815533981	0.00777777777777778	0.0103333333333333	k__Bacteria	p__Bacteroidetes	c__Bacteroidia	o__Bacteroidales	f__Rikenellaceae	vadinBC27 wastewater-sludge group	OTU_19
319.358388956311	2.1934799382716	2.28333333333333	1.4918932038835	0.0102469135802469	0.0106666666666667	k__Bacteria	p__Fermentibacteria	c__Fermentibacteria	o__Fermentibacterales	f__Fermentibacteraceae	Candidatus Fermentibacter	OTU_18
1.53324784759113	0.528301886792453	293.705660377359	0.00752427184466019	0.00259259259259259	1.44133333333333	k__Bacteria	p__Firmicutes	c__Clostridia	o__Thermoanaerobacterales	f__Thermoanaerobacteraceae	Gelria	OTU_375
1.7073108809651	1.13240156296964	0.0231289449954914	1.40252427184466	0.930246913580247	0.019	k__Bacteria	p__Firmicutes	c__Clostridia	o__Clostridiales	f__Peptostreptococcaceae	Romboutsia	OTU_12
0.273212088062355	0.300469483568075	206.619718309859	0.00179611650485437	0.00197530864197531	1.35833333333333	k__Bacteria	p__Firmicutes	c__Clostridia	o__Thermoanaerobacterales	f__SRB2	1-2B-06	OTU_438
18.3719660194175	2309.33796296296	18.2666666666667	0.0107281553398058	1.34851851851852	0.0106666666666667	k__Bacteria	p__Chloroflexi	c__Anaerolineae	o__Anaerolineales	f__Anaerolineaceae	SJA-170	OTU_80
172.659269533056	1.417519106408	1.7831746031746	1.32330097087379	0.0108641975308642	0.0136666666666667	k__Bacteria	p__Chloroflexi	c__Anaerolineae	o__Anaerolineales	f__Anaerolineaceae	Leptolinea	OTU_13
142.457499504656	1.2108843537415	0.697959183673469	1.29266990291262	0.0109876543209877	0.00633333333333333	k__Bacteria	p__Chloroflexi	c__Anaerolineae	o__Anaerolineales	f__Anaerolineaceae	T78	OTU_63
6.77861342814167	0.150234741784038	196.32676056338	0.0445631067961165	0.000987654320987654	1.29066666666667	k__Bacteria	p__Lentisphaerae	c__BS5	o__BS5	f__063F12		OTU_218
6.20138696255201	390.019047619048	2.16	0.0200970873786408	1.26395061728395	0.007	k__Bacteria	p__Thermotogae	c__Thermotogae	o__Thermotogales	f__Thermotogaceae	Fervidobacterium	OTU_70
159.279126213592	1.64437585733882	1.56450617283951	1.25563106796117	0.012962962962963	0.0123333333333333	k__Bacteria	p__Chloroflexi	c__Anaerolineae	o__Anaerolineales	f__Anaerolineaceae	T78	OTU_26
0.99761260544326	1.9605343047966	0.0256830601092896	0.608543689320388	1.19592592592593	0.0156666666666667	k__Bacteria	p__Proteobacteria	c__Betaproteobacteria	o__Rhodocyclales	f__Rhodocyclaceae	Dechloromonas	OTU_17
0.638592515412467	0.858376614004811	0.00834949304670619	0.841310679611651	1.13086419753086	0.011	k__Bacteria	p__Actinobacteria	c__Acidimicrobiia	o__Acidimicrobiales	f__Microthricaceae	Candidatus Microthrix	OTU_8
0.184602762204294	0.413145539906103	171.684507042254	0.00121359223300971	0.00271604938271605	1.12866666666667	k__Bacteria	p__Tenericutes	c__Mollicutes	o__NB1-n	f__RFN82		OTU_257
0.735691029361934	3.22248985020862	0.013859382903389	0.247718446601942	1.08506172839506	0.00466666666666667	k__Bacteria	p__Actinobacteria	c__Actinobacteria	o__Propionibacteriales	f__Propionibacteriaceae	Propionicimonas	OTU_40
2.5631067961165	0.444444444444444	1255.6	0.00213592233009709	0.00037037037037037	1.04633333333333	k__Bacteria	p__Firmicutes	c__Clostridia	o__Clostridiales	f__Ruminococcaceae	Fastidiosipila	OTU_571
0.534353995519044	107.397435897436	0.934615384615385	0.00514563106796116	1.0341975308642	0.009	k__Bacteria	p__Synergistetes	c__Synergistia	o__Synergistales	f__Synergistaceae	Anaerobaculum	OTU_174
0.779058161691317	0.623052959501558	102.785046728972	0.00771844660194175	0.00617283950617284	1.01833333333333	k__Bacteria	p__Bacteroidetes	c__Bacteroidia	o__Bacteroidales	f__Porphyromonadaceae	Petrimonas	OTU_180
223.077669902913	2.33333333333333	899.7	0.247864077669903	0.00259259259259259	0.999666666666667	k__Bacteria	p__Firmicutes	c__Clostridia	o__Clostridiales	f__Syntrophomonadaceae	A55_D21	OTU_183
8.70747150696496	0.289855072463768	464.24347826087	0.0185436893203883	0.000617283950617284	0.988666666666667	k__Bacteria	p__Firmicutes	c__Clostridia	o__Thermoanaerobacterales	f__Thermoanaerobacteraceae	Gelria	OTU_303
0.293592233009709	0.453333333333333	209.88	0.00135922330097087	0.00209876543209877	0.971666666666667	k__Bacteria	p__Firmicutes	c__Clostridia	o__Clostridiales	f__Peptococcaceae	uncultured	OTU_243
1.20985810306199	0.82051282051282	804.738461538461	0.00145631067961165	0.000987654320987654	0.968666666666667	k__Bacteria	p__Bacteroidetes	c__Bacteroidia	o__Bacteroidales	f__Porphyromonadaceae	Proteiniphilum	OTU_629
308.39963592233	2.70617283950617	2.85416666666667	0.900436893203884	0.00790123456790123	0.00833333333333333	k__Bacteria	p__Aminicenantes	c__OPB95	o__OPB95	f__GuBH2	HS9-30	OTU_56
2.4783759929391	0.848484848484848	877.745454545454	0.00252427184466019	0.000864197530864198	0.894	k__Bacteria	p__Firmicutes	c__Clostridia	o__D8A-2	f__MRE50b23		OTU_520
2.54646324549237	1.61904761904762	687.857142857143	0.00330097087378641	0.00209876543209877	0.891666666666667	k__Bacteria	p__Firmicutes	c__Clostridia	o__Thermoanaerobacterales	f__Thermoanaerobacteraceae	Gelria	OTU_222
476.148155339806	2.16493827160494	3.836	0.868883495145631	0.00395061728395062	0.007	k__Bacteria	p__Chloroflexi	c__Anaerolineae	o__Anaerolineales	f__Anaerolineaceae	T78	OTU_22
15.8281553398058	2365.87160493827	5.48	0.00577669902912621	0.863456790123457	0.002	k__Bacteria	p__Firmicutes	c__Clostridia	o__Clostridiales	f__Syntrophomonadaceae	A55_D21	OTU_137
1.85785913054233	2.34123142250531	0.102726114649682	0.675194174757281	0.850864197530864	0.0373333333333333	k__Bacteria	p__Firmicutes	c__Clostridia	o__Clostridiales	f__Clostridiaceae 1	Clostridium sensu stricto 1	OTU_23
2.02219140083218	432.571428571429	1.37142857142857	0.00393203883495146	0.841111111111111	0.00266666666666667	k__Bacteria	p__Firmicutes	c__Clostridia	o__D8A-2	f__MRE50b23		OTU_154
2.62519161982626	572.391163092917	9.6140350877193	0.00364077669902913	0.793827160493827	0.0133333333333333	k__Bacteria	p__Firmicutes	c__Clostridia	o__Thermoanaerobacterales	f__Thermoanaerobacteraceae	Gelria	OTU_109
1.22330097087379	0.111111111111111	704.1	0.00135922330097087	0.000123456790123457	0.782333333333333	k__Bacteria	p__Firmicutes	c__Clostridia	o__Clostridiales	f__Eubacteriaceae	Garciella	OTU_372
0.902912621359223	0.962962962962963	227.7	0.00300970873786408	0.00320987654320988	0.759	k__Bacteria	p__Firmicutes	c__Clostridia	o__Thermoanaerobacterales	f__Thermoanaerobacteraceae	Gelria	OTU_232
0.340316811446091	70.5263157894737	65.1473684210526	0.00359223300970874	0.744444444444444	0.687666666666667	k__Bacteria	p__Synergistetes	c__Synergistia	o__Synergistales	f__Synergistaceae	Anaerobaculum	OTU_3617
0.692737534714165	1.9658613895314	0.0316885119506554	0.262330097087379	0.744444444444444	0.012	k__Bacteria	p__Actinobacteria	c__Actinobacteria	o__Micrococcales	f__Intrasporangiaceae	Fodinibacter	OTU_38
0.139914584328081	27.5146056803616	0.149726775956284	0.0037378640776699	0.735061728395062	0.004	k__Bacteria	p__Proteobacteria	c__Alphaproteobacteria	o__Rhodospirillales	f__Rhodospirillaceae	Defluviicoccus	OTU_108
0.616790405482581	146.248366013072	1.12941176470588	0.0029126213592233	0.690617283950617	0.00533333333333333	k__Bacteria	p__Firmicutes	c__Clostridia	o__Thermoanaerobacterales	f__Thermodesulfobiaceae	Coprothermobacter	OTU_364
0.815533980582524	0.222222222222222	136.6	0.00407766990291262	0.00111111111111111	0.683	k__Bacteria	p__Firmicutes	c__Clostridia	o__Clostridiales	f__Family XI	Sedimentibacter	OTU_261
1152.52912621359	10.7824074074074	11.4166666666667	0.673009708737864	0.0062962962962963	0.00666666666666667	k__Bacteria	p__Proteobacteria	c__Deltaproteobacteria	o__Syntrophobacterales	f__Syntrophaceae	Smithella	OTU_50
130.111997226075	2.05379188712522	0.260952380952381	0.664805825242718	0.0104938271604938	0.00133333333333333	k__Bacteria	p__Acidobacteria	c__Holophagae	o__BP-U1C-1g10	f__		OTU_33
2.76434245366284	648.484848484848	2.61818181818182	0.00281553398058252	0.660493827160494	0.00266666666666667	k__Bacteria	p__Thermotogae	c__Thermotogae	o__Thermotogales	f__Thermotogaceae	Fervidobacterium	OTU_107
0.319894684877407	59.9435028248588	57.0203389830508	0.00349514563106796	0.654938271604938	0.623	k__Bacteria	p__Thermotogae	c__Thermotogae	o__Thermotogales	f__Thermotogaceae	Defluviitoga	OTU_21
358.354757281553	3.45037037037037	0.548	0.653932038834951	0.0062962962962963	0.001	k__Bacteria	p__Thermotogae	c__Thermotogae	o__Thermotogales	f__Thermotogaceae	SC103	OTU_29
1.03058571693541	2.71952148411069	0.0143021192191252	0.240194174757282	0.633827160493827	0.00333333333333333	k__Bacteria	p__Proteobacteria	c__Gammaproteobacteria	o__Run-SP154	f__Run-SP154	QEEB1BB10	OTU_84
306.991158113731	5.67813051146384	23.8119047619048	0.627427184466019	0.0116049382716049	0.0486666666666667	k__Bacteria	p__Cloacimonetes	c__W5	o__Unknown Order	f__Unknown Family	HAW-RM37	OTU_104
0.911689063203241	2.17644950095281	0.0244268976057056	0.26126213592233	0.623703703703704	0.007	k__Bacteria	p__Chloroflexi	c__Ardenticatenia	o__419	f__2-1	Candidatus Promineofilum	OTU_62
525.970266990291	14.6936728395062	108.74375	0.614271844660194	0.0171604938271605	0.127	k__Bacteria	p__Bacteroidetes	c__Bacteroidia	o__Bacteroidales	f__Rikenellaceae	Blvii28 wastewater-sludge group	OTU_34
1.11844660194175	0.0888888888888889	436.8	0.00155339805825243	0.000123456790123457	0.606666666666667	k__Bacteria	p__Firmicutes	c__Clostridia	o__Clostridiales	f__Family XI	H1-814	OTU_997
0.897917744310043	2.11593047965999	0.0187158469945355	0.255873786407767	0.602962962962963	0.00533333333333333	k__Bacteria	p__Actinobacteria	c__Actinobacteria				OTU_45
1.08599167822469	5.33333333333333	461.828571428571	0.00140776699029126	0.00691358024691358	0.598666666666667	k__Bacteria	p__Firmicutes	c__Clostridia	o__Clostridiales	f__Ruminococcaceae	Ruminococcaceae UCG-010	OTU_493
2.99271844660194	813.543209876543	6.85	0.00218446601941748	0.593827160493827	0.005	k__Bacteria	p__Firmicutes	c__Clostridia	o__D8A-2	f__MRE50b23	MRE50b23	OTU_203
5.19505736981465	575.272727272727	1.63636363636364	0.00529126213592233	0.585925925925926	0.00166666666666667	k__Bacteria	p__Thermotogae	c__Thermotogae	o__Thermotogales	f__Thermotogaceae	EM3	OTU_69
0.662238119570772	0.631578947368421	109.515789473684	0.00349514563106796	0.00333333333333333	0.578	k__Bacteria	p__Firmicutes	c__Clostridia	o__Thermoanaerobacterales	f__Thermoanaerobacteraceae	Gelria	OTU_8064
1.74757281553398	0.355555555555556	406.32	0.00242718446601942	0.000493827160493827	0.564333333333333	k__Bacteria	p__Firmicutes	c__Clostridia	o__Clostridiales	f__Caldicoprobacteraceae	Caldicoprobacter	OTU_405
0.459488084730803	46.5994762439207	41.2937373737374	0.00553398058252427	0.561234567901235	0.497333333333333	k__Bacteria	p__Atribacteria	c__Atribacteria Incertae Sedis	o__Unknown Order	f__Caldatribacteriaceae	HAW-R60	OTU_110
0.831378074072908	3.09202460128011	0.00925550601270099	0.149708737864078	0.55679012345679	0.00166666666666667	k__Bacteria	p__Chloroflexi	c__Ardenticatenia	o__419	f__2-1	Candidatus Promineofilum	OTU_23625
1.76057653339912	1.09255898366606	0.0326678765880218	0.538932038834951	0.334444444444444	0.01	k__Bacteria	p__Firmicutes	c__Clostridia	o__Clostridiales	f__Peptostreptococcaceae	Intestinibacter	OTU_52
286.502912621359	0.744197530864197	24.4773333333333	0.522815533980583	0.00135802469135802	0.0446666666666667	k__Bacteria	p__Chloroflexi	c__Anaerolineae	o__Anaerolineales	f__Anaerolineaceae	T78	OTU_197
Inf	Inf	Inf	0.000436893203883495	0.00148148148148148	0.518	k__Bacteria	p__Firmicutes	c__Clostridia	o__Clostridiales	f__Family XI	03c03	OTU_425
3.76860841423948	2.81893004115226	2339.65555555556	0.000825242718446602	0.000617283950617284	0.512333333333333	k__Bacteria	p__Firmicutes	c__Clostridia	o__Clostridiales	f__Family XI	03c03	OTU_710
28.8349514563107	4	5508	0.00266990291262136	0.00037037037037037	0.51	k__Bacteria	p__Firmicutes	c__Erysipelotrichia	o__Erysipelotrichales	f__Erysipelotrichaceae	Erysipelotrichaceae UCG-004	OTU_533
290.931027508091	2.60751028806584	9.70416666666667	0.509660194174757	0.0045679012345679	0.017	k__Bacteria	p__Chloroflexi	c__Anaerolineae	o__Anaerolineales	f__Anaerolineaceae	T78	OTU_73
131.717979835698	1.33357075023742	4.03974358974359	0.49995145631068	0.00506172839506173	0.0153333333333333	k__Bacteria	p__Cloacimonetes	c__Cloacimonetes Incertae Sedis	o__Unknown Order	f__Unknown Family	Candidatus Cloacamonas	OTU_57
1.56398633334461	1.21486643437863	0.0355400696864112	0.49873786407767	0.387407407407407	0.0113333333333333	k__Bacteria	p__Firmicutes	c__Clostridia	o__Clostridiales	f__Clostridiaceae 1	Clostridium sensu stricto 1	OTU_39
0.585950885208452	77.5490196078431	0.0529411764705882	0.00368932038834951	0.488271604938272	0.000333333333333333	k__Bacteria	p__Bacteroidetes	c__Sphingobacteriia	o__Sphingobacteriales	f__WCHB1-69	G35_D8	OTU_56615
607.068402471315	6.76543209876543	6.64242424242424	0.487427184466019	0.0054320987654321	0.00533333333333333	k__Bacteria	p__Firmicutes	c__Clostridia	o__Clostridiales	f__Gracilibacteraceae	uncultured	OTU_148
552.599919093851	6.90637860082305	4.18611111111111	0.484029126213592	0.00604938271604938	0.00366666666666667	k__Bacteria	p__Bacteroidetes	c__Sphingobacteriia	o__Sphingobacteriales	f__WCHB1-69	009E01	OTU_48
0.0775399518859009	1.45598983939692	0.0464749262536873	0.0255825242718447	0.48037037037037	0.0153333333333333	k__Bacteria	p__Chloroflexi	c__SJA-15	o__C10_SB1A	f__C10_SB1A	Candidatus Amarilinum	OTU_3637
0.294902912621359	1.25	154.6875	0.00087378640776699	0.0037037037037037	0.458333333333333	k__Bacteria	p__Firmicutes	c__Clostridia	o__Clostridiales	f__Family XI	H1-814	OTU_884
5.41747572815534	807.111111111111	2.4	0.00300970873786408	0.448395061728395	0.00133333333333333	k__Bacteria	p__Firmicutes	c__Clostridia				OTU_192
202.462944983819	1.7477366255144	1.52222222222222	0.443349514563107	0.00382716049382716	0.00333333333333333	k__Bacteria	p__Chloroflexi	c__Anaerolineae	o__Anaerolineales	f__Anaerolineaceae	T78	OTU_8199
1506.33495145631	8.87962962962963	1.14166666666667	0.439805825242718	0.00259259259259259	0.000333333333333333	k__Bacteria	p__Thermotogae	c__Thermotogae	o__Thermotogales	f__Thermotogaceae	SC103	OTU_182
1.77793060583215	0.421586277049624	0.00947441217150761	0.437864077669903	0.103827160493827	0.00233333333333333	k__Bacteria	p__Proteobacteria	c__Alphaproteobacteria	o__Rhizobiales	f__Nordellaceae	MNG7	OTU_42
0.515917833840764	0.485117064497857	0.00904134745057531	0.43747572815534	0.411358024691358	0.00766666666666667	k__Bacteria	p__Proteobacteria	c__Alphaproteobacteria	o__Rhodobacterales	f__Rhodobacteraceae	Rhodobacter	OTU_14
199.137702265372	1.18395061728395	2.74	0.436067961165049	0.00259259259259259	0.006	k__Bacteria	p__Proteobacteria	c__Deltaproteobacteria	o__Syntrophobacterales	f__Syntrophaceae	uncultured	OTU_121
1.00481910717224	4.79149852031208	0.0368576809254775	0.090873786407767	0.433333333333333	0.00333333333333333	k__Bacteria	p__Actinobacteria	c__Actinobacteria	o__Corynebacteriales	f__Dietziaceae	Dietzia	OTU_88
110.332857414811	0.895424836601307	1.70130718954248	0.410728155339806	0.00333333333333333	0.00633333333333333	k__Bacteria	p__Proteobacteria	c__Deltaproteobacteria	o__Deltaproteobacteria Incertae Sedis	f__Syntrophorhabdaceae	Syntrophorhabdus	OTU_95
228.970671521036	3.03034979423868	42.6222222222222	0.401116504854369	0.00530864197530864	0.0746666666666667	k__Bacteria	p__Synergistetes	c__Synergistia	o__Synergistales	f__Synergistaceae	Thermovirga	OTU_8310
1.98474341192788	307.142857142857	0.257142857142857	0.00257281553398058	0.398148148148148	0.000333333333333333	k__Bacteria	p__Firmicutes	c__Clostridia	o__Clostridiales	f__Ruminococcaceae	Ruminiclostridium 1	OTU_250
0.40242623075896	2.67161464018046	0.0224296005239031	0.0598058252427184	0.397037037037037	0.00333333333333333	k__Bacteria	p__Proteobacteria	c__Alphaproteobacteria	o__Rhizobiales			OTU_141
24.9320388349515	1.03703703703704	472	0.0207766990291262	0.000864197530864198	0.393333333333333	k__Bacteria	p__Firmicutes	c__Erysipelotrichia	o__Erysipelotrichales	f__Erysipelotrichaceae	Erysipelotrichaceae UCG-004	OTU_412
1.82888349514563	445.109053497942	3.04444444444444	0.00160194174757282	0.389876543209877	0.00266666666666667	k__Bacteria	p__Firmicutes	c__Clostridia	o__Clostridiales	f__Family XIV	uncultured	OTU_276
220.387327542156	2.10526315789474	2.46315789473684	0.387718446601942	0.0037037037037037	0.00433333333333333	k__Bacteria	p__Spirochaetae	c__Spirochaetes	o__Spirochaetales	f__Spirochaetaceae	uncultured	OTU_114
1732.89482200647	24.8065843621399	7.61111111111111	0.379466019417476	0.0054320987654321	0.00166666666666667	k__Bacteria	p__Chloroflexi	c__Anaerolineae	o__Anaerolineales	f__Anaerolineaceae	uncultured	OTU_195
62.9932785660941	0.533333333333333	0.72	0.379126213592233	0.00320987654320988	0.00433333333333333	k__Bacteria	p__Chloroflexi	c__Anaerolineae	o__Anaerolineales	f__Anaerolineaceae	T78	OTU_115
199.56572068708	1.69135802469136	154.037179487179	0.37873786407767	0.00320987654320988	0.292333333333333	k__Bacteria	p__Bacteroidetes	c__vadinHA17	o__vadinHA17	f__WCHB1-53	TSI14	OTU_229
0.699029126213592	106.539682539683	189.6	0.00135922330097087	0.20716049382716	0.368666666666667	k__Bacteria	p__Firmicutes	c__Clostridia	o__D8A-2	f__MRE50b23	B55_F	OTU_14803
1.06553808055628	0.495693610276944	0.0173564189189189	0.368349514563107	0.171358024691358	0.006	k__Bacteria	p__Proteobacteria	c__Alphaproteobacteria	o__Rhizobiales	f__Hyphomicrobiaceae	Hyphomicrobium	OTU_49
0.433481618152546	0.459579603968214	0.00458961474036851	0.34631067961165	0.36716049382716	0.00366666666666667	k__Bacteria	p__Proteobacteria	c__Betaproteobacteria	o__Burkholderiales	f__Comamonadaceae	Rhodoferax	OTU_44
6.57356235997013	5.64102564102564	304.061538461538	0.0079126213592233	0.00679012345679012	0.366	k__Bacteria	p__Firmicutes	c__Clostridia	o__Clostridiales	f__Family XIII		OTU_392
10.7592883874817	0.376163873370577	0.0301675977653631	0.356650485436893	0.0124691358024691	0.001	k__Bacteria	p__Firmicutes	c__Clostridia	o__Clostridiales	f__Ruminococcaceae	Saccharofermentans	OTU_67
1.14106225014278	225.647058823529	0.423529411764706	0.00179611650485437	0.355185185185185	0.000666666666666667	k__Bacteria	p__Firmicutes	c__Clostridia	o__Clostridiales	f__Gracilibacteraceae	Lutispora	OTU_715
481.36213592233	2.02962962962963	9.13333333333333	0.351359223300971	0.00148148148148148	0.00666666666666667	k__Bacteria	p__Firmicutes	c__Clostridia	o__Clostridiales	f__Christensenellaceae	Christensenellaceae R-7 group	OTU_126
0.170693158726575	0.062015503875969	88.1581395348837	0.000679611650485437	0.000246913580246914	0.351	k__Bacteria	p__Tenericutes	c__Mollicutes	o__Acholeplasmatales	f__Acholeplasmataceae	Acholeplasma	OTU_664
946.441747572816	10	1.8	0.350533980582524	0.0037037037037037	0.000666666666666667	k__Bacteria	p__Proteobacteria	c__Deltaproteobacteria	o__Syntrophobacterales	f__Syntrophaceae	Smithella	OTU_117
1588.35760517799	3.94650205761317	4.56666666666667	0.347815533980583	0.000864197530864198	0.001	k__Bacteria	p__Bacteroidetes	c__Bacteroidia	o__Bacteroidales	f__Rikenellaceae	vadinBC27 wastewater-sludge group	OTU_6955
2.41165048543689	0.266666666666667	374.76	0.00223300970873786	0.000246913580246914	0.347	k__Bacteria	p__Firmicutes	c__OPB54	o__	f__		OTU_813
0.905614993506153	2.74452516904027	0.0383523295340932	0.110194174757282	0.333950617283951	0.00466666666666667	k__Bacteria	p__Actinobacteria	c__Actinobacteria	o__Propionibacteriales	f__Propionibacteriaceae	B1-K2-141	OTU_85
2.84304106239256	1.46043071334011	0.0170822942643392	0.332864077669903	0.170987654320988	0.002	k__Bacteria	p__Actinobacteria	c__Actinobacteria	o__Corynebacteriales	f__Nocardiaceae	Gordonia	OTU_43
0.806623539684918	0.459370079085058	0.0121518538229555	0.331893203883495	0.189012345679012	0.005	k__Bacteria	p__Proteobacteria	c__Alphaproteobacteria	o__Rhizobiales	f__Bradyrhizobiaceae		OTU_47
0.223961011550712	3.56321670814424	0.0216600790513834	0.0206796116504854	0.329012345679012	0.002	k__Bacteria	p__Proteobacteria	c__Alphaproteobacteria	o__Rhizobiales			OTU_123
0.88306114575966	1.12742841330038	0.0186109696043471	0.253058252427184	0.323086419753086	0.00533333333333333	k__Bacteria	p__Actinobacteria	c__Acidimicrobiia	o__Acidimicrobiales	f__Acidimicrobiaceae	CL500-29 marine group	OTU_59
0.482160194174757	1.13033282423317	0.0223625429553265	0.136553398058252	0.320123456790123	0.00633333333333333	k__Bacteria	p__Actinobacteria	c__Actinobacteria	o__Micrococcales	f__Intrasporangiaceae		OTU_25201
0.116580372662908	0.0623635371179039	0.00122816593886463	0.316407766990291	0.169259259259259	0.00333333333333333	k__Bacteria	p__Proteobacteria	c__Betaproteobacteria	o__Burkholderiales	f__Comamonadaceae	Acidovorax	OTU_15
0.419417475728155	67.92	0.36	0.00194174757281553	0.314444444444444	0.00166666666666667	k__Bacteria	p__Firmicutes	c__Clostridia	o__Clostridiales	f__Ruminococcaceae		OTU_315
1.17961165048544	3.83333333333333	412.65	0.00087378640776699	0.00283950617283951	0.305666666666667	k__Bacteria	p__Firmicutes	c__Clostridia	o__D8A-2	f__MRE50b23	MRE50b23	OTU_483
1.57281553398058	0.444444444444444	538.2	0.00087378640776699	0.000246913580246914	0.299	k__Bacteria	p__Firmicutes	c__Clostridia	o__Clostridiales	f__Ruminococcaceae	Fastidiosipila	OTU_53296
0.471076051779935	85.1669238683128	0.0951388888888889	0.0016504854368932	0.298395061728395	0.000333333333333333	k__Bacteria	p__Firmicutes	c__Clostridia	o__Clostridiales	f__Syntrophomonadaceae		OTU_360
0.455368370879195	0.704339901647237	0.00954038997214485	0.190922330097087	0.295308641975309	0.004	k__Bacteria	p__Proteobacteria	c__Alphaproteobacteria	o__Rhizobiales	f__Phyllobacteriaceae	CD04	OTU_74
124.384860436893	1.32137345679012	1.7125	0.290533980582524	0.00308641975308642	0.004	k__Bacteria	p__Firmicutes	c__Clostridia	o__Clostridiales	f__Christensenellaceae	Christensenellaceae R-7 group	OTU_143
328.533980582524	2.81893004115226	3.04444444444444	0.287766990291262	0.00246913580246914	0.00266666666666667	k__Bacteria	p__Thermotogae	c__Thermotogae	o__Thermotogales	f__Thermotogaceae	Mesotoga	OTU_259
Inf	Inf	NA	0.285873786407767	0.00037037037037037	0	k__Bacteria	p__Cloacimonetes					OTU_937
3.07073509015257	0.571428571428571	435.6	0.00199029126213592	0.00037037037037037	0.282333333333333	k__Bacteria	p__Firmicutes	c__Clostridia	o__Clostridiales	f__Ruminococcaceae	Ruminiclostridium 1	OTU_1036
1925.98058252427	5.07407407407407	2.28333333333333	0.281165048543689	0.000740740740740741	0.000333333333333333	k__Bacteria	p__Cloacimonetes					OTU_244
0.670622465870625	0.914937207322265	0.0131226053639847	0.204417475728155	0.278888888888889	0.004	k__Bacteria	p__Actinobacteria	c__Acidimicrobiia	o__Acidimicrobiales	f__Microthricaceae	Candidatus Microthrix	OTU_54619
1272.45954692557	11.8395061728395	NA	0.278640776699029	0.00259259259259259	0	k__Bacteria	p__Aminicenantes	c__OPB95	o__OPB95	f__		OTU_61
1.28155339805825	NA	328.4	0.00106796116504854	0	0.273666666666667	k__Bacteria	p__Firmicutes	c__Clostridia	o__Thermoanaerobacterales	f__Family III	Tepidanaerobacter	OTU_824
0.720873786407767	0.666666666666667	369	0.000533980582524272	0.000493827160493827	0.273333333333333	k__Bacteria	p__Firmicutes	c__OPB54	o__Hydrogenisporales	f__MBA03		OTU_595
133.959778085992	16.9135802469136	531.038095238095	0.0684466019417476	0.00864197530864198	0.271333333333333	k__Bacteria	p__Firmicutes	c__Clostridia	o__Clostridiales	f__Peptococcaceae	Pelotomaculum	OTU_510
370.897572815534	1.35308641975309	4.11	0.270728155339806	0.000987654320987654	0.003	k__Bacteria	p__Chloroflexi	c__Anaerolineae	o__Anaerolineales	f__Anaerolineaceae	uncultured	OTU_245
0.900242535814212	1.39482949214577	0.0206170052671181	0.174660194174757	0.270617283950617	0.004	k__Bacteria	p__Actinobacteria	c__Actinobacteria	o__Micrococcales	f__Microbacteriaceae	Leucobacter	OTU_89
2909.18446601942	4	21.6	0.269368932038835	0.00037037037037037	0.002	k__Bacteria	p__Firmicutes	c__Clostridia	o__Clostridiales	f__Family XI	Sedimentibacter	OTU_273
2886.64077669903	21.3333333333333	187.2	0.267281553398058	0.00197530864197531	0.0173333333333333	k__Bacteria	p__Firmicutes	c__Clostridia	o__Thermoanaerobacterales	f__Thermoanaerobacteraceae	Gelria	OTU_323
0.786407766990291	0.8	288	0.000728155339805825	0.000740740740740741	0.266666666666667	k__Bacteria	p__Armatimonadetes					OTU_581
1.98531553398058	1.85648148148148	0.0325	0.264708737864078	0.247530864197531	0.00433333333333333	k__Bacteria	p__Firmicutes	c__Erysipelotrichia	o__Erysipelotrichales	f__Erysipelotrichaceae	Turicibacter	OTU_35
2.06152119822413	2.37185929648241	0.105527638190955	0.227912621359223	0.262222222222222	0.0116666666666667	k__Bacteria	p__Firmicutes	c__Clostridia	o__Clostridiales	f__Peptostreptococcaceae	Terrisporobacter	OTU_128
87.332228273739	0.288768443239988	63.1536585365854	0.261359223300971	0.000864197530864198	0.189	k__Bacteria	p__Atribacteria	c__Atribacteria Incertae Sedis	o__Unknown Order	f__Caldatribacteriaceae		OTU_238
1.4125041317867	0.771355678719099	0.0235022433359726	0.260436893203883	0.142222222222222	0.00433333333333333	k__Bacteria	p__Actinobacteria	c__Thermoleophilia	o__Solirubrobacterales	f__480-2	K2-78	OTU_83
390.752966558792	2.06721536351166	3.04444444444444	0.256699029126214	0.00135802469135802	0.002	k__Bacteria	p__Chloroflexi	c__Anaerolineae	o__Anaerolineales	f__Anaerolineaceae	T78	OTU_213
173.943446601942	1.01481481481481	6.62166666666667	0.253932038834951	0.00148148148148148	0.00966666666666667	k__Bacteria	p__Actinobacteria	c__Thermoleophilia	o__Gaiellales	f__BVA77		OTU_135
496.316227461858	2.65784832451499	8.48095238095238	0.253592233009709	0.00135802469135802	0.00433333333333333	k__Bacteria	p__Synergistetes	c__Synergistia	o__Synergistales	f__Synergistaceae	Thermovirga	OTU_136
0.748959778085992	0.380952380952381	390.857142857143	0.000485436893203883	0.000246913580246914	0.253333333333333	k__Bacteria	p__Firmicutes	c__Clostridia	o__D8A-2	f__MRE50b23		OTU_998
0.868707026293269	0.67817116339575	0.0115670381627828	0.250339805825243	0.195432098765432	0.00333333333333333	k__Bacteria	p__Proteobacteria	c__Alphaproteobacteria	o__Rhizobiales	f__Nordellaceae	MNG7	OTU_378
17.3009708737864	1.66666666666667	674.1	0.00640776699029126	0.000617283950617284	0.249666666666667	k__Bacteria	p__Firmicutes	c__OPB54	o__	f__		OTU_1452
5.77493380406002	0.0923520923520924	0.0155844155844156	0.247038834951456	0.00395061728395062	0.000666666666666667	k__Bacteria	p__Firmicutes	c__Clostridia	o__Clostridiales	f__Ruminococcaceae	Ruminococcus 1	OTU_129
0.466019417475728	0.0740740740740741	148	0.000776699029126214	0.000123456790123457	0.246666666666667	k__Bacteria	p__Firmicutes	c__OPB54	o__Hydrogenisporales	f__MBA03		OTU_1009
3369.1359223301	27.0617283950617	22.8333333333333	0.245922330097087	0.00197530864197531	0.00166666666666667	k__Bacteria	p__Bacteroidetes	c__Bacteroidia	o__Bacteroidales	f__Rikenellaceae	Blvii28 wastewater-sludge group	OTU_160
1.12920089619119	201.948717948718	161.169230769231	0.00135922330097087	0.243086419753086	0.194	k__Bacteria	p__Firmicutes	c__OPB54	o__	f__		OTU_272
322.415533980582	2.02962962962963	3.65333333333333	0.235339805825243	0.00148148148148148	0.00266666666666667	k__Bacteria	p__Proteobacteria	c__Deltaproteobacteria	o__Syntrophobacterales	f__Syntrophaceae	Smithella	OTU_152
2.62135922330097	0.333333333333333	632.7	0.000970873786407767	0.000123456790123457	0.234333333333333	k__Bacteria	p__Firmicutes	c__OPB54	o__	f__		OTU_2067
1596.78155339806	10.9938271604938	43.3833333333333	0.233106796116505	0.00160493827160494	0.00633333333333333	k__Bacteria	p__Tenericutes	c__Mollicutes	o__Acholeplasmatales	f__Acholeplasmataceae	Acholeplasma	OTU_168
0.674734717086717	0.985883001067383	0.0113211445098647	0.158932038834951	0.232222222222222	0.00266666666666667	k__Bacteria	p__Proteobacteria	c__Alphaproteobacteria	o__Rhizobiales	f__Phyllobacteriaceae		OTU_127
1.78252427184466	240.666666666667	0.36	0.0016504854368932	0.22283950617284	0.000333333333333333	k__Bacteria	p__Firmicutes	c__Clostridia	o__Clostridiales	f__Defluviitaleaceae	Defluviitalea	OTU_385
608.785436893204	3.38271604938272	2.74	0.222184466019417	0.00123456790123457	0.001	k__Bacteria	p__Proteobacteria	c__Deltaproteobacteria	o__Syntrophobacterales	f__Syntrophaceae	Syntrophus	OTU_299
136.607016769638	0.615039281705948	0.83030303030303	0.219368932038835	0.000987654320987654	0.00133333333333333	k__Bacteria	p__Chloroflexi	c__Anaerolineae	o__Anaerolineales	f__Anaerolineaceae	Leptolinea	OTU_112
Inf	Inf	Inf	0.000679611650485437	0.0577777777777778	0.217	k__Bacteria	p__Firmicutes	c__OPB54	o__Hydrogenisporales	f__MBA03		OTU_9330
7.86407766990291	1.33333333333333	2325.6	0.000728155339805825	0.000123456790123457	0.215333333333333	k__Bacteria	p__Bacteroidetes	c__Bacteroidia	o__Bacteroidales	f__Porphyromonadaceae		OTU_1005
165.347694174757	355.819444444444	3.99583333333333	0.0965533980582524	0.207777777777778	0.00233333333333333	k__Bacteria	p__Bacteroidetes	c__Bacteroidia	o__Bacteroidales	f__Rikenellaceae	Blvii28 wastewater-sludge group	OTU_258
1.13592233009709	372	0.6	0.000631067961165049	0.206666666666667	0.000333333333333333	k__Bacteria	p__Firmicutes	c__Clostridia	o__Clostridiales	f__Family XI	Tepidimicrobium	OTU_1282
1.12343966712899	318.47619047619	63.2571428571429	0.000728155339805825	0.20641975308642	0.041	k__Bacteria	p__Firmicutes	c__OPB54	o__	f__		OTU_536
1.46796116504854	59.7333333333333	444.96	0.000679611650485437	0.0276543209876543	0.206	k__Bacteria	p__Firmicutes	c__OPB54	o__Hydrogenisporales	f__MBA03		OTU_11911
165.440605368361	0.497458242556282	1.88039215686275	0.205291262135922	0.000617283950617284	0.00233333333333333	k__Bacteria	p__Proteobacteria	c__Deltaproteobacteria	o__Syntrophobacterales	f__Syntrophaceae	Smithella	OTU_13626
1.6910572726463	1.06523955147808	0.0412844036697248	0.204805825242718	0.129012345679012	0.005	k__Bacteria	p__Firmicutes	c__Clostridia	o__Clostridiales	f__Peptostreptococcaceae	Romboutsia	OTU_2077
0.418701746247391	1.25066363291619	0.0122866894197952	0.0681553398058252	0.20358024691358	0.002	k__Bacteria	p__Actinobacteria	c__Actinobacteria	o__Propionibacteriales	f__Propionibacteriaceae	Tessaracoccus	OTU_116
0.369635476843309	0.396803207391327	0.00337971186106177	0.182281553398058	0.195679012345679	0.00166666666666667	k__Bacteria	p__Proteobacteria	c__Alphaproteobacteria	o__Rhodobacterales	f__Rhodobacteraceae	Rhodobacter	OTU_28
2.35922330097087	3.33333333333333	1054.8	0.000436893203883495	0.000617283950617284	0.195333333333333	k__Bacteria	p__Planctomycetes	c__Planctomycetacia	o__Planctomycetales	f__Planctomycetaceae	p-1088-a5 gut group	OTU_658
232.601941747573	1.48148148148148	0.8	0.193834951456311	0.00123456790123457	0.000666666666666667	k__Bacteria	p__Parcubacteria	c__	o__	f__		OTU_223
2.93361628697426	4.73701708890219	0.0245960502692998	0.119271844660194	0.192592592592593	0.001	k__Bacteria	p__Actinobacteria	c__Actinobacteria	o__PeM15	f__PeM15		OTU_86
1.19165573340331	2.77297297297297	0.0194594594594595	0.0816504854368932	0.19	0.00133333333333333	k__Bacteria	p__Actinobacteria	c__Actinobacteria	o__Propionibacteriales	f__Propionibacteriaceae	Micropruina	OTU_194
0.943627025898226	0.821939572334517	0.00665937537975453	0.188932038834951	0.164567901234568	0.00133333333333333	k__Bacteria	p__Actinobacteria	c__Actinobacteria	o__Frankiales	f__Cryptosporangiaceae	Fodinicola	OTU_20
0.168162667155157	0.436637027398251	0.00312296681847755	0.0717961165048544	0.18641975308642	0.00133333333333333	k__Bacteria	p__Actinobacteria	c__Actinobacteria	o__Actinomycetales	f__Actinomycetaceae		OTU_155
0.721511354521063	0.518490380218775	0.0182146248812915	0.184854368932039	0.13283950617284	0.00466666666666667	k__Bacteria	p__Chloroflexi	c__Thermomicrobia	o__AKYG1722	f__		OTU_82
6.6504854368932	1265.98148148148	4.56666666666667	0.000970873786407767	0.184814814814815	0.000666666666666667	k__Bacteria	p__Firmicutes	c__Clostridia	o__D8A-2	f__MRE50b23	MRE50b23	OTU_641
1.92233009708738	0.444444444444444	664.8	0.000533980582524272	0.000123456790123457	0.184666666666667	k__Bacteria	p__Firmicutes	c__Clostridia	o__Thermoanaerobacterales	f__Family III	Tepidanaerobacter	OTU_1101
0.349514563106796	3.33333333333333	331.8	0.000194174757281553	0.00185185185185185	0.184333333333333	k__Bacteria	p__Firmicutes	c__Clostridia	o__Clostridiales	f__Caldicoprobacteraceae	Caldicoprobacter	OTU_1144
3.58780325460763	5.96173715086245	0.021591804570528	0.110776699029126	0.184074074074074	0.000666666666666667	k__Bacteria	p__Actinobacteria	c__Actinobacteria	o__PeM15	f__PeM15		OTU_164
0.230237312809754	0.0396266350878626	0.0046153374984687	0.182912621359223	0.0314814814814815	0.00366666666666667	k__Bacteria	p__Proteobacteria	c__Alphaproteobacteria	o__Sphingomonadales	f__Sphingomonadaceae		OTU_98
2444.05339805825	20.2962962962963	13.7	0.178398058252427	0.00148148148148148	0.001	k__Bacteria	p__Thermotogae	c__Thermotogae	o__Thermotogales	f__Thermotogaceae	AUTHM297	OTU_131
303.26213592233	2.95987654320988	6.85	0.177087378640777	0.00172839506172839	0.004	k__Bacteria	p__Firmicutes	c__Clostridia	o__Clostridiales	f__Christensenellaceae	Christensenellaceae R-7 group	OTU_484
0.262135922330097	NA	955.8	0.0000485436893203884	0	0.177	k__Bacteria	p__Firmicutes	c__Clostridia	o__D8A-2	f__MRE50b23		OTU_807
0.57500782962731	61.505376344086	0.348387096774194	0.0016504854368932	0.176543209876543	0.001	k__Bacteria	p__Firmicutes	c__Clostridia	o__Clostridiales	f__Syntrophomonadaceae	A55_D21	OTU_687
86.0287794729542	1.93298059964727	1.79404761904762	0.175825242718447	0.00395061728395062	0.00366666666666667	k__Bacteria	p__Lentisphaerae	c__BS5	o__BS5	f__063F12	030B12	OTU_282
90.3861429832304	1.38383838383838	218.784848484848	0.0725728155339806	0.00111111111111111	0.175666666666667	k__Bacteria	p__Bacteroidetes	c__Bacteroidia	o__Bacteroidales	f__Bacteroidales UCG-001		OTU_196
801.161812297735	9.02057613168724	500.811111111111	0.175436893203884	0.00197530864197531	0.109666666666667	k__Bacteria	p__Proteobacteria	c__Deltaproteobacteria	o__Syntrophobacterales	f__Syntrophaceae	Smithella	OTU_184
0.478792439364025	0.232451921891261	0.00182447729391397	0.17495145631068	0.0849382716049383	0.000666666666666667	k__Bacteria	p__Proteobacteria	c__Betaproteobacteria	o__Burkholderiales	f__Comamonadaceae	188up	OTU_133
2.82620196500203	1.44510978043912	0.048502994011976	0.174805825242718	0.0893827160493827	0.003	k__Bacteria	p__Actinobacteria	c__Actinobacteria	o__Propionibacteriales	f__Propionibacteriaceae	Brooklawnia	OTU_248
1.38122501427756	0.970588235294118	0.0291176470588235	0.173932038834951	0.122222222222222	0.00366666666666667	k__Bacteria	p__Firmicutes	c__Clostridia	o__Clostridiales	f__Peptostreptococcaceae		OTU_28623
110.343803540834	0.784313725490196	1.69411764705882	0.173689320388349	0.00123456790123457	0.00266666666666667	k__Bacteria	p__Synergistetes	c__Synergistia	o__Synergistales	f__Synergistaceae		OTU_119
11.6383495145631	NA	593.666666666667	0.00339805825242718	0	0.173333333333333	k__Bacteria	p__Tenericutes	c__Mollicutes	o__Acholeplasmatales	f__Acholeplasmataceae	Acholeplasma	OTU_842
1.10163026289307	2.31914738035172	0.00901612372490951	0.0814563106796116	0.171481481481481	0.000666666666666667	k__Bacteria	p__Actinobacteria	c__Actinobacteria	o__Propionibacteriales	f__Propionibacteriaceae	Tessaracoccus	OTU_233
1.74757281553398	608.444444444444	4.8	0.000485436893203884	0.169012345679012	0.00133333333333333	k__Bacteria	p__Tenericutes	c__Mollicutes	o__NB1-n	f__RFN82		OTU_521
0.562733383121733	176.942070275404	1.75641025641026	0.000533980582524272	0.167901234567901	0.00166666666666667	k__Bacteria	p__Armatimonadetes	c__Chthonomonadetes	o__Chthonomonadales	f__		OTU_442
0.586683561157217	0.659293404611757	0.00526265245366369	0.148640776699029	0.167037037037037	0.00133333333333333	k__Bacteria	p__Actinobacteria	c__Actinobacteria	o__Frankiales	f__Cryptosporangiaceae	Fodinicola	OTU_14559
2.88187702265372	761.111111111111	194.844444444444	0.000631067961165049	0.166666666666667	0.0426666666666667	k__Bacteria	p__Firmicutes	c__Clostridia	o__Clostridiales	f__Caldicoprobacteraceae	Caldicoprobacter	OTU_732
Inf	Inf	Inf	0.000436893203883495	0.000246913580246914	0.166333333333333	k__Bacteria	p__Bacteroidetes	c__Bacteroidia	o__Bacteroidia Incertae Sedis	f__Draconibacteriaceae	Mariniphaga	OTU_1248
2.27184466019417	0.444444444444444	597.6	0.000631067961165049	0.000123456790123457	0.166	k__Bacteria	p__Bacteroidetes	c__Bacteroidia	o__Bacteroidales			OTU_13071
0.290619581195152	2.05477765465677	0.0165608945300695	0.0233980582524272	0.165432098765432	0.00133333333333333	k__Bacteria	p__Actinobacteria	c__Actinobacteria	o__Propionibacteriales	f__Nocardioidaceae		OTU_324
0.71473607856266	3.25148999574287	0.0656130268199234	0.0363106796116505	0.165185185185185	0.00333333333333333	k__Bacteria	p__Actinobacteria	c__Actinobacteria	o__Micrococcales	f__Intrasporangiaceae		OTU_339
375.752427184466	8.45679012345679	9.89444444444444	0.164563106796117	0.0037037037037037	0.00433333333333333	k__Bacteria	p__Atribacteria	c__	o__	f__		OTU_242
374.089805825243	2.25514403292181	NA	0.163834951456311	0.000987654320987654	0	k__Bacteria	p__Firmicutes	c__Clostridia	o__Clostridiales	f__Christensenellaceae	Christensenellaceae R-7 group	OTU_176
1.93577296489918	1.52234432234432	0.0356043956043956	0.163106796116505	0.128271604938272	0.003	k__Bacteria	p__Actinobacteria	c__Actinobacteria	o__Propionibacteriales	f__Propionibacteriaceae	uncultured	OTU_178
0.87378640776699	53.3333333333333	2.07272727272727	0.00266990291262136	0.162962962962963	0.00633333333333333	k__Bacteria	p__Firmicutes	c__Clostridia	o__Clostridiales	f__Family XIII		OTU_18713
1.08702144354527	2.68903483298337	0.0165259348612786	0.0657766990291262	0.162716049382716	0.001	k__Bacteria	p__Proteobacteria	c__Alphaproteobacteria	o__Rhizobiales	f__alphaI cluster	FukuS110	OTU_422
38.6912621359223	0.333333333333333	87.84	0.0716504854368932	0.000617283950617284	0.162666666666667	k__Bacteria	p__Synergistetes	c__Synergistia	o__Synergistales	f__Synergistaceae	Thermovirga	OTU_607
2226.58252427184	20.2962962962963	132.433333333333	0.16252427184466	0.00148148148148148	0.00966666666666667	k__Bacteria	p__Firmicutes	c__Clostridia	o__Thermoanaerobacterales	f__Thermoanaerobacteraceae	Gelria	OTU_12881
222.591747572816	2.87530864197531	6.39333333333333	0.16247572815534	0.00209876543209877	0.00466666666666667	k__Bacteria	p__Acidobacteria	c__Holophagae	o__Subgroup 10	f__ABS-19	B1-K1A-105	OTU_310
245.550701186624	0.563786008230453	2.53703703703704	0.16131067961165	0.00037037037037037	0.00166666666666667	k__Bacteria	p__Bacteroidetes	c__vadinHA17	o__vadinHA17	f__		OTU_161
0.14332199143253	0.476034262802989	0.00295243302351011	0.0485436893203883	0.161234567901235	0.001	k__Bacteria	p__Actinobacteria	c__Actinobacteria	o__Actinomycetales	f__Actinomycetaceae	Actinomyces	OTU_153
5.98543689320388	1085.85185185185	2.28333333333333	0.00087378640776699	0.158518518518519	0.000333333333333333	k__Bacteria	p__Firmicutes	c__Clostridia	o__Clostridiales	f__Ruminococcaceae		OTU_820
243.337031900139	0.761904761904762	5.65714285714286	0.157718446601942	0.000493827160493827	0.00366666666666667	k__Bacteria	p__Synergistetes	c__Synergistia	o__Synergistales	f__Synergistaceae	Aminivibrio	OTU_231
193.468667255075	1.84511784511784	2.07575757575758	0.155339805825243	0.00148148148148148	0.00166666666666667	k__Bacteria	p__Chloroflexi	c__Anaerolineae	o__Anaerolineales	f__Anaerolineaceae	T78	OTU_31240
60.7284327323162	3.76931216931217	0.652380952380952	0.155145631067961	0.00962962962962963	0.00166666666666667	k__Bacteria	p__Chloroflexi	c__SJA-15	o__	f__		OTU_270
167.295145631068	0.666666666666667	0.36	0.154902912621359	0.000617283950617284	0.000333333333333333	k__Bacteria	p__Firmicutes	c__Clostridia	o__Clostridiales	f__Ruminococcaceae	Saccharofermentans	OTU_169
192.320388349515	6	277.8	0.106844660194175	0.00333333333333333	0.154333333333333	k__Bacteria	p__Synergistetes	c__Synergistia	o__Synergistales	f__Synergistaceae	Thermovirga	OTU_214
0.599167822468793	NA	238.114285714286	0.000388349514563107	0	0.154333333333333	k__Bacteria	p__Firmicutes	c__OPB54	o__	f__		OTU_887
1.3117968147568	0.733027586686123	0.0228476130915155	0.153106796116505	0.0855555555555556	0.00266666666666667	k__Bacteria	p__Proteobacteria	c__Gammaproteobacteria	o__Xanthomonadales	f__Xanthomonadaceae	Thermomonas	OTU_157
0.256112711452517	0.218905922609626	0.00446072446072446	0.153106796116505	0.130864197530864	0.00266666666666667	k__Bacteria	p__Actinobacteria	c__Actinobacteria	o__Micrococcales	f__Intrasporangiaceae	Tetrasphaera	OTU_71
0.810689019342214	0.647042779213322	0.00708010335917313	0.152669902912621	0.121851851851852	0.00133333333333333	k__Bacteria	p__Proteobacteria	c__Alphaproteobacteria	o__Rhizobiales	f__Nordellaceae	JG35-K1-AG5	OTU_72
1.82306320586487	1.0249433106576	0.0163265306122449	0.148883495145631	0.0837037037037037	0.00133333333333333	k__Bacteria	p__Actinobacteria	c__Actinobacteria	o__Propionibacteriales	f__Propionibacteriaceae	uncultured	OTU_118
3.32038834951456	0.888888888888889	535.2	0.000922330097087379	0.000246913580246914	0.148666666666667	k__Bacteria	p__Firmicutes	c__Clostridia	o__Clostridiales	f__Gracilibacteraceae	Lutispora	OTU_1947
163.441747572816	400.333333333333	7.2	0.0605339805825243	0.148271604938272	0.00266666666666667	k__Bacteria	p__Cloacimonetes	c__W5	o__	f__		OTU_293
167.869336569579	0.422839506172839	1.90277777777778	0.147038834951456	0.00037037037037037	0.00166666666666667	k__Bacteria	p__Armatimonadetes	c__	o__	f__		OTU_188
286.540915395284	3.62433862433862	31.9666666666667	0.146407766990291	0.00185185185185185	0.0163333333333333	k__Bacteria	p__Chloroflexi	c__Anaerolineae	o__Anaerolineales	f__Anaerolineaceae	uncultured	OTU_436
0.38737588522196	1.4884894355093	0	0.0379126213592233	0.145679012345679	0	k__Bacteria	p__Actinobacteria	c__Actinobacteria	o__Propionibacteriales	f__Propionibacteriaceae	Propioniciclava	OTU_167
220.352750809062	1.87928669410151	1.52222222222222	0.144757281553398	0.00123456790123457	0.001	k__Bacteria	p__Tenericutes	c__Mollicutes	o__NB1-n	f__RFN82		OTU_478
220.868238557559	3.23809523809524	4.11428571428571	0.143155339805825	0.00209876543209877	0.00266666666666667	k__Bacteria						OTU_413
195.989805825243	2.19876543209877	2.28333333333333	0.143058252427184	0.00160493827160494	0.00166666666666667	k__Bacteria	p__Chloroflexi	c__Anaerolineae	o__Anaerolineales	f__Anaerolineaceae	uncultured	OTU_306
0.457144885607284	3.58060803033381	0.0166971358927483	0.018252427184466	0.142962962962963	0.000666666666666667	k__Bacteria	p__Actinobacteria	c__Actinobacteria	o__Propionibacteriales	f__Nocardioidaceae	Aeromicrobium	OTU_440
0.94368932038835	306.4	0	0.000436893203883495	0.141851851851852	0	k__Bacteria	p__Firmicutes	c__Clostridia	o__Thermoanaerobacterales	f__Thermoanaerobacteraceae	Syntrophaceticus	OTU_963
0.927240330955643	0.772864930345245	0.00436099333737129	0.141747572815534	0.118148148148148	0.000666666666666667	k__Bacteria	p__Proteobacteria	c__Betaproteobacteria	o__Rhodocyclales	f__Rhodocyclaceae	Thauera	OTU_207
0.954413323023169	0.293534603105236	0.00673549655850541	0.141699029126214	0.0435802469135802	0.001	k__Bacteria	p__Proteobacteria	c__Alphaproteobacteria	o__Rhodobacterales	f__Rhodobacteraceae	Defluviimonas	OTU_106
241.91140776699	3.59413580246914	0	0.14126213592233	0.00209876543209877	0	k__Bacteria	p__Proteobacteria	c__Deltaproteobacteria	o__Syntrophobacterales	f__Syntrophaceae	uncultured	OTU_311
113.801541976014	0.497458242556282	0.537254901960784	0.14121359223301	0.000617283950617284	0.000666666666666667	k__Bacteria	p__Chloroflexi	c__SJA-15	o__	f__		OTU_269
0.308009708737864	3.13333333333333	0.015	0.0136893203883495	0.139259259259259	0.000666666666666667	k__Bacteria	p__Actinobacteria	c__Actinobacteria	o__Propionibacteriales	f__Propionibacteriaceae	Microlunatus	OTU_511
0.261788126603016	0.154397827980124	0.000631627478100507	0.138155339805825	0.0814814814814815	0.000333333333333333	k__Bacteria	p__Nitrospirae	c__Nitrospira	o__Nitrospirales	f__Nitrospiraceae	Nitrospira	OTU_60
0.686152606507777	1.53997528855137	0	0.0615533980582524	0.138148148148148	0	k__Bacteria	p__Actinobacteria	c__Actinobacteria	o__Propionibacteriales	f__Propionibacteriaceae	Tessaracoccus	OTU_382
0.146217810148606	0.0250620157266136	0.00141711921386087	0.137572815533981	0.0235802469135802	0.00133333333333333	k__Bacteria	p__Bacteroidetes	c__Sphingobacteriia	o__Sphingobacteriales	f__Saprospiraceae	MK04	OTU_25
Inf	Inf	Inf	0.13752427184466	0.000864197530864198	0.001	k__Bacteria	p__Proteobacteria	c__Deltaproteobacteria	o__Syntrophobacterales	f__Syntrophaceae	Smithella	OTU_2845
1.04854368932039	0.666666666666667	369.9	0.000388349514563107	0.000246913580246914	0.137	k__Bacteria	p__Firmicutes	c__Clostridia	o__Clostridiales	f__Family XI		OTU_2248
0.347639011473963	42.5145903479237	0.103787878787879	0.00111650485436893	0.136543209876543	0.000333333333333333	k__Bacteria	p__Planctomycetes	c__Planctomycetacia	o__Planctomycetales	f__Planctomycetaceae	uncultured	OTU_655
1.0337846903562	0.4955333073999	0.0201953196978073	0.136504854368932	0.0654320987654321	0.00266666666666667	k__Bacteria	p__Proteobacteria	c__Alphaproteobacteria	o__Rhizobiales	f__Hyphomicrobiaceae	Hyphomicrobium	OTU_279
184.084951456311	2.5	1.8	0.136359223300971	0.00185185185185185	0.00133333333333333	k__Bacteria	p__Chloroflexi	c__Anaerolineae	o__Anaerolineales	f__Anaerolineaceae	uncultured	OTU_122
933.395631067961	9.30246913580247	NA	0.13626213592233	0.00135802469135802	0	k__Bacteria	p__Bacteroidetes	c__Bacteroidetes VC2.1 Bac22	o__	f__		OTU_225
Inf	Inf	NA	0.135582524271845	0.00185185185185185	0	k__Bacteria	p__Firmicutes	c__Clostridia	o__Clostridiales	f__Ruminococcaceae	Ruminococcus 1	OTU_318
Inf	NA	Inf	0.000145631067961165	0	0.134666666666667	k__Bacteria	p__Firmicutes	c__Clostridia	o__Clostridiales	f__Family XI	Tissierella	OTU_2269
458.883495145631	3.38271604938272	10.275	0.133980582524272	0.000987654320987654	0.003	k__Bacteria	p__Synergistetes	c__Synergistia	o__Synergistales	f__Synergistaceae	uncultured	OTU_485
1834.20388349515	NA	13.7	0.133883495145631	0	0.001	k__Bacteria	p__Proteobacteria	c__Deltaproteobacteria	o__Syntrophobacterales	f__Syntrophaceae	Syntrophus	OTU_468
0.86437417255075	0.237046389824168	0.00432449494949495	0.133252427184466	0.0365432098765432	0.000666666666666667	k__Bacteria	p__Proteobacteria	c__Gammaproteobacteria	o__Xanthomonadales	f__Steroidobacteraceae	35-7A	OTU_216
607.854368932039	3.38271604938272	NA	0.133106796116505	0.000740740740740741	0	k__Bacteria	p__Proteobacteria	c__Deltaproteobacteria	o__Bdellovibrionales	f__Bacteriovoracaceae	uncultured	OTU_451
1.56132464423461	3.93059360730594	0.0197260273972603	0.0527669902912621	0.13283950617284	0.000666666666666667	k__Bacteria	p__Actinobacteria	c__Actinobacteria	o__Propionibacteriales	f__Propionibacteriaceae	Micropruina	OTU_3755
Inf	Inf	Inf	0.000970873786407767	0.000246913580246914	0.132666666666667	k__Bacteria	p__Firmicutes	c__Clostridia	o__Clostridiales	f__Ruminococcaceae	Ruminococcaceae UCG-010	OTU_1310
0.599167822468793	0.19047619047619	204.171428571429	0.000388349514563107	0.000123456790123457	0.132333333333333	k__Bacteria	p__Firmicutes	c__OPB54	o__	f__		OTU_1868
12.0582524271845	1.33333333333333	711	0.00223300970873786	0.000246913580246914	0.131666666666667	k__Bacteria	p__Firmicutes	c__Clostridia	o__Clostridiales	f__Gracilibacteraceae	Lutispora	OTU_1695
1797.62621359223	20.2962962962963	36.5333333333333	0.13121359223301	0.00148148148148148	0.00266666666666667	k__Bacteria	p__Firmicutes	c__Clostridia	o__Clostridiales	f__Syntrophomonadaceae	Syntrophomonas	OTU_720
59.7656957928803	0.676543209876543	3.80555555555556	0.130873786407767	0.00148148148148148	0.00833333333333333	k__Bacteria						OTU_249
0.262135922330097	1.61904761904762	100.542857142857	0.000339805825242718	0.00209876543209877	0.130333333333333	k__Bacteria	p__Firmicutes	c__Clostridia	o__Thermoanaerobacterales	f__Family III	Tepidanaerobacter	OTU_1394
Inf	NA	Inf	0.0000485436893203884	0	0.13	k__Bacteria	p__Firmicutes	c__OPB54	o__Hydrogenisporales	f__MBA03		OTU_1327
0.22685726326503	0.728627617516506	0.00374010374010374	0.0404368932038835	0.129876543209877	0.000666666666666667	k__Bacteria	p__Actinobacteria	c__Actinobacteria	o__Corynebacteriales	f__Nocardiaceae	Gordonia	OTU_173
0.328942322776316	0.789502848150365	0.00614901256732495	0.053495145631068	0.128395061728395	0.001	k__Bacteria	p__Chloroflexi	c__Caldilineae	o__Caldilineales	f__Caldilineaceae	Candidatus Defluviifilum	OTU_226
38.5728155339806	5.07407407407407	1758.16666666667	0.00281553398058252	0.00037037037037037	0.128333333333333	k__Bacteria	p__Cloacimonetes	c__W27	o__	f__		OTU_448
2.06755328316195	1.38110891957046	0.0216173570019724	0.12752427184466	0.0851851851851852	0.00133333333333333	k__Bacteria	p__Proteobacteria	c__Betaproteobacteria	o__SC-I-84	f__A21b	A21b	OTU_680
196.676837725381	0.19047619047619	0	0.12747572815534	0.000123456790123457	0	k__Bacteria	p__Firmicutes	c__Clostridia	o__Clostridiales	f__Ruminococcaceae	Ruminococcus 1	OTU_159
0.349514563106796	NA	458.4	0.0000970873786407767	0	0.127333333333333	k__Bacteria	p__Firmicutes	c__Clostridia	o__D8A-2	f__MRE50b23		OTU_1342
0.509597829610797	0.486996174069011	0.0107010349541105	0.126990291262136	0.121358024691358	0.00266666666666667	k__Bacteria	p__Chloroflexi	c__SJA-15	o__1-20	f__1-20	Candidatus Sarcinathrix	OTU_75
0.646478684874466	0.597579585045457	0.00510052122114669	0.126747572815534	0.11716049382716	0.001	k__Bacteria	p__Proteobacteria	c__Betaproteobacteria	o__Burkholderiales	f__Comamonadaceae	Leptothrix	OTU_208
1.17961165048544	4.66666666666667	340.2	0.000436893203883495	0.0017283950617284	0.126	k__Bacteria	p__Firmicutes	c__Clostridia	o__Thermoanaerobacterales	f__Thermoanaerobacteraceae	Syntrophaceticus	OTU_1428
0.224687933425798	0.380952380952381	191.828571428571	0.000145631067961165	0.000246913580246914	0.124333333333333	k__Bacteria	p__Firmicutes	c__Clostridia	o__Clostridiales	f__Family XI	Tepidimicrobium	OTU_1914
0.271673288380292	1.21733909702209	0.023030739673391	0.0275242718446602	0.123333333333333	0.00233333333333333	k__Bacteria	p__Actinobacteria	c__Actinobacteria				OTU_147
0.883080925527586	1.26345457233681	0.0751996007984032	0.0861165048543689	0.12320987654321	0.00733333333333333	k__Bacteria	p__Actinobacteria	c__Actinobacteria	o__Corynebacteriales	f__Mycobacteriaceae	Mycobacterium	OTU_217
1.39805825242718	442.666666666667	1.2	0.000388349514563107	0.122962962962963	0.000333333333333333	k__Bacteria	p__Firmicutes	c__OPB54	o__Hydrogenisporales	f__Hydrogenisporaceae		OTU_649
1.10425768608414	3.50252057613169	0.0570833333333333	0.0386893203883495	0.122716049382716	0.002	k__Bacteria	p__Actinobacteria	c__Actinobacteria	o__Propionibacteriales	f__Propionibacteriaceae	sbr-gs28	OTU_322
13.9660194174757	NA	1675.96666666667	0.00101941747572816	0	0.122333333333333	k__Bacteria	p__Firmicutes	c__Clostridia	o__Clostridiales	f__Peptococcaceae	uncultured	OTU_931
335.184466019417	5.07407407407407	1671.4	0.0244660194174757	0.00037037037037037	0.122	k__Bacteria	p__Synergistetes	c__Synergistia	o__Synergistales	f__Synergistaceae	uncultured	OTU_1187
0.395394583212947	0.532681070797663	0.00587036282103547	0.0898058252427184	0.120987654320988	0.00133333333333333	k__Bacteria	p__Proteobacteria	c__Betaproteobacteria	o__Rhodocyclales	f__Rhodocyclaceae	Thauera	OTU_415
14.1553398058252	9.33333333333333	1299.6	0.00131067961165049	0.000864197530864197	0.120333333333333	k__Bacteria	p__Firmicutes	c__Clostridia	o__Thermoanaerobacterales	f__Thermoanaerobacteraceae	Gelria	OTU_13927
0.768932038834951	0.0888888888888889	86.64	0.00106796116504854	0.000123456790123457	0.120333333333333	k__Bacteria	p__Firmicutes	c__OPB54	o__Hydrogenisporales	f__MBA03		OTU_2586
28.9961165048544	1.35308641975309	329.713333333333	0.0105825242718447	0.000493827160493827	0.120333333333333	k__Bacteria	p__Actinobacteria	c__OPB41	o__	f__		OTU_901
1.99223300970874	259.733333333333	0	0.000922330097087379	0.120246913580247	0	k__Bacteria						OTU_712
0.0467725006559958	0.161661661661662	0.000900900900900901	0.0346116504854369	0.11962962962963	0.000666666666666667	k__Bacteria	p__Actinobacteria	c__Coriobacteriia	o__Coriobacteriales	f__Coriobacteriaceae	Collinsella	OTU_228
1.96976421636616	2.60680272108844	0.124897959183673	0.0893689320388349	0.118271604938272	0.00566666666666667	k__Bacteria	p__Firmicutes	c__Clostridia	o__Clostridiales	f__Clostridiaceae 1	Clostridium sensu stricto 1	OTU_1984
0.4750346740638	0.106612847506318	0.0134511536573392	0.117718446601942	0.0264197530864198	0.00333333333333333	k__Bacteria	p__Chloroflexi	c__Chloroflexia	o__Chloroflexales	f__Roseiflexaceae		OTU_185
41.5655339805825	NA	803.733333333333	0.00606796116504854	0	0.117333333333333	k__Bacteria	p__Synergistetes	c__Synergistia	o__Synergistales	f__Synergistaceae	Thermovirga	OTU_4891
0.68312307423987	1.51696606786427	0.0172455089820359	0.0528155339805825	0.117283950617284	0.00133333333333333	k__Bacteria	p__Actinobacteria	c__Actinobacteria	o__Micrococcales	f__Dermatophilaceae		OTU_298
803.378640776699	3.38271604938272	4.56666666666667	0.117281553398058	0.000493827160493827	0.000666666666666667	k__Bacteria	p__Hydrogenedentes	c__	o__	f__		OTU_614
199.265169902913	2.95987654320988	1.7125	0.116359223300971	0.0017283950617284	0.001	k__Bacteria	p__Hydrogenedentes	c__	o__	f__		OTU_455
0.722354313893842	0.0820749699056577	0.00828420256991685	0.11626213592233	0.0132098765432099	0.00133333333333333	k__Bacteria	p__Proteobacteria	c__Gammaproteobacteria	o__Xanthomonadales	f__Xanthomonadaceae	Dokdonella	OTU_965
0.972151724468174	0.481755491619857	0.0168927250308261	0.115097087378641	0.057037037037037	0.002	k__Bacteria	p__Proteobacteria	c__Alphaproteobacteria	o__Rhizobiales	f__Bradyrhizobiaceae		OTU_7570
0.104854368932039	NA	123.12	0.0000970873786407767	0	0.114	k__Bacteria	p__Firmicutes	c__Clostridia	o__Clostridiales	f__Syntrophomonadaceae	Dethiobacter	OTU_1443
0.779826806607187	0.0702264712603215	0	0.11378640776699	0.0102469135802469	0	k__Bacteria	p__Chloroflexi	c__Anaerolineae	o__Anaerolineales	f__Anaerolineaceae		OTU_130
87.2876213592233	2.1141975308642	194.083333333333	0.0509708737864078	0.00123456790123457	0.113333333333333	k__Bacteria	p__Bacteroidetes	c__Bacteroidia	o__Bacteroidales	f__Porphyromonadaceae	uncultured	OTU_384
770.791262135922	14.3765432098765	6.85	0.11252427184466	0.00209876543209877	0.001	k__Bacteria	p__Bacteroidetes	c__Sphingobacteriia	o__Sphingobacteriales	f__WCHB1-69	G35_D8	OTU_1599
4.45631067961165	0.666666666666667	606.6	0.000825242718446602	0.000123456790123457	0.112333333333333	k__Bacteria	p__Firmicutes	c__Clostridia	o__Clostridiales	f__Ruminococcaceae		OTU_1793
18.873786407767	0	403.2	0.00524271844660194	0	0.112	k__Bacteria	p__Chloroflexi	c__WCHB1-50	o__	f__		OTU_1838
201.582524271845	1.33333333333333	1.2	0.111990291262136	0.000740740740740741	0.000666666666666667	k__Bacteria	p__Proteobacteria	c__Deltaproteobacteria	o__Deltaproteobacteria Incertae Sedis	f__Syntrophorhabdaceae	Syntrophorhabdus	OTU_399
0.132131528052947	0.0110200548911347	0.0015868879043234	0.111019417475728	0.00925925925925926	0.00133333333333333	k__Bacteria	p__Bacteroidetes	c__Sphingobacteriia	o__Sphingobacteriales	f__Saprospiraceae	Candidatus Epiflobacter	OTU_81
1.49344234372339	8.88210237527976	0.10682261208577	0.0186407766990291	0.110864197530864	0.00133333333333333	k__Bacteria	p__Actinobacteria	c__Actinobacteria	o__PeM15	f__PeM15		OTU_4101
NA	Inf	Inf	0	0.000246913580246914	0.11	k__Bacteria	p__Firmicutes	c__Clostridia	o__Clostridiales	f__Ruminococcaceae	Fastidiosipila	OTU_1746
0.273134170708307	0.0383354040047905	0.000828044726503475	0.10995145631068	0.0154320987654321	0.000333333333333333	k__Bacteria	p__Proteobacteria	c__Betaproteobacteria	o__Burkholderiales	f__Comamonadaceae	Simplicispira	OTU_99
123.532766990291	0.986625514403292	45.6666666666667	0.108203883495146	0.000864197530864198	0.04	k__Bacteria	p__Actinobacteria					OTU_252
1.47010730710271	0.636568710385327	0.0226746110559417	0.108058252427184	0.0467901234567901	0.00166666666666667	k__Bacteria	p__Chloroflexi	c__Thermomicrobia	o__JG30-KF-CM45	f__		OTU_219
1.83495145631068	290	5.4	0.000679611650485437	0.107407407407407	0.002	k__Bacteria	p__Firmicutes	c__Clostridia	o__Clostridiales	f__Syntrophomonadaceae	uncultured	OTU_1094
0.178403966685889	0.0448778054263286	0.0022233041220383	0.106990291262136	0.0269135802469136	0.00133333333333333	k__Bacteria	p__Proteobacteria	c__Betaproteobacteria	o__Burkholderiales	f__Comamonadaceae	Rhodoferax	OTU_53
64.0109223300971	183.089506172839	0.570833333333333	0.037378640776699	0.106913580246914	0.000333333333333333	k__Bacteria	p__Bacteroidetes	c__Bacteroidia	o__Bacteroidales	f__Rikenellaceae	Blvii28 wastewater-sludge group	OTU_20000
0.282326696195049	1.21738279842255	0.00761745899360578	0.0247087378640777	0.106543209876543	0.000666666666666667	k__Bacteria	p__Actinobacteria	c__Actinobacteria	o__Propionibacteriales	f__Nocardioidaceae	Nocardioides	OTU_251
7.86974110032363	242.427983539095	0.761111111111111	0.00344660194174757	0.106172839506173	0.000333333333333333	k__Bacteria	p__Chloroflexi	c__Anaerolineae	o__Anaerolineales	f__Anaerolineaceae	uncultured	OTU_749
0.640998046040178	2.27375960866527	0.0215408805031447	0.0297572815533981	0.105555555555556	0.001	k__Bacteria	p__Proteobacteria	c__Betaproteobacteria	o__SC-I-84	f__A21b		OTU_4248
286.901941747573	4.39753086419753	113.253333333333	0.104708737864078	0.00160493827160494	0.0413333333333333	k__Bacteria	p__Armatimonadetes	c__	o__	f__		OTU_145
0.441492079713848	59.4385964912281	15.3473684210526	0.000776699029126214	0.104567901234568	0.027	k__Bacteria	p__Firmicutes	c__Clostridia	o__Thermoanaerobacterales	f__Family III	Tepidanaerobacter	OTU_374
0.466019417475728	0.148148148148148	124.8	0.000388349514563107	0.000123456790123457	0.104	k__Bacteria	p__Firmicutes	c__Clostridia	o__Clostridiales	f__Ruminococcaceae		OTU_1547
0.120182046015364	0.0243031750652972	0.00617586566365199	0.10378640776699	0.0209876543209877	0.00533333333333333	k__Bacteria	p__Proteobacteria	c__Betaproteobacteria	o__Rhodocyclales	f__Rhodocyclaceae	Dechloromonas	OTU_100
0.369701972544921	0.0299044060527853	0.00593690414283238	0.10378640776699	0.00839506172839506	0.00166666666666667	k__Bacteria	p__Proteobacteria	c__Alphaproteobacteria	o__Sphingomonadales	f__Sphingomonadaceae	Sphingopyxis	OTU_113
0.997572815533981	235.944444444444	0	0.000436893203883495	0.103333333333333	0	k__Bacteria	p__Firmicutes	c__Clostridia	o__Clostridiales	f__Peptococcaceae	Pelotomaculum	OTU_785
0.0401290289999621	0.0272118672638829	0.000260078023407022	0.102864077669903	0.0697530864197531	0.000666666666666667	k__Bacteria	p__Firmicutes	c__Bacilli	o__Lactobacillales	f__Carnobacteriaceae	Trichococcus	OTU_63853
1.911110964542	0.197631508319914	0.0372282608695652	0.102669902912621	0.0106172839506173	0.002	k__Bacteria	p__Chloroflexi	c__Caldilineae	o__Caldilineales	f__Caldilineaceae	Candidatus Defluviifilum	OTU_264
0.265429958391123	0.366402116402116	0.00238095238095238	0.0743203883495146	0.102592592592593	0.000666666666666667	k__Bacteria	p__Proteobacteria	c__Alphaproteobacteria	o__Rhodobacterales	f__Rhodobacteraceae	Paracocccus	OTU_102
7.60194174757282	553.333333333333	7.2	0.00140776699029126	0.102469135802469	0.00133333333333333	k__Bacteria	p__Firmicutes	c__Clostridia	o__Clostridiales	f__Peptococcaceae	uncultured	OTU_522
4.50683382034122	1.65851612129929	0.0738942826321467	0.101650485436893	0.0374074074074074	0.00166666666666667	k__Bacteria	p__Actinobacteria	c__Thermoleophilia	o__Solirubrobacterales			OTU_480
3.39913700107875	153.537722908093	NA	0.00223300970873786	0.100864197530864	0	k__Bacteria	p__Firmicutes	c__Clostridia	o__D8A-2	f__MRE50b23	MRE50b23	OTU_770
542.097087378641	1.33333333333333	NA	0.100388349514563	0.000246913580246914	0	k__Bacteria	p__Bacteroidetes	c__Bacteroidia	o__Bacteroidales	f__Porphyromonadaceae	Proteiniphilum	OTU_586
0.925104885804447	1.70610211706102	0.0170610211706102	0.0542233009708738	0.1	0.001	k__Bacteria	p__Proteobacteria	c__Betaproteobacteria	o__Rhodocyclales	f__Rhodocyclaceae	Dechloromonas	OTU_578
1.09766080715006	0.752206381534284	0	0.0998058252427184	0.0683950617283951	0	k__Bacteria	p__Proteobacteria	c__Betaproteobacteria	o__Rhodocyclales	f__Rhodocyclaceae	Thauera	OTU_227
4.08932038834952	25.0666666666667	215.28	0.00189320388349515	0.0116049382716049	0.0996666666666667	k__Bacteria	p__Firmicutes	c__Clostridia	o__D8A-2	f__MRE50b23	MRE50b23	OTU_3039
214.636893203883	1.33333333333333	2.16	0.099368932038835	0.000617283950617284	0.001	k__Bacteria	p__Chloroflexi	c__Anaerolineae	o__Anaerolineales	f__Anaerolineaceae		OTU_285
680.01213592233	NA	NA	0.0992718446601942	0	0	k__Bacteria	p__Bacteroidetes	c__vadinHA17	o__vadinHA17	f__WCHB1-53	TSI14	OTU_430
1.22005308374659	0.591671107558398	0.0123201438848921	0.0990291262135922	0.0480246913580247	0.001	k__Bacteria	p__Proteobacteria	c__Alphaproteobacteria	o__Rhizobiales			OTU_177
1347.38834951456	11.8395061728395	9.13333333333333	0.0983495145631068	0.000864197530864198	0.000666666666666667	k__Bacteria	p__Chloroflexi	c__Anaerolineae	o__Anaerolineales	f__Anaerolineaceae	Bellilinea	OTU_1869
1.17488033810849	0.520417853751187	0	0.0981067961165049	0.0434567901234568	0	k__Bacteria	p__Proteobacteria	c__Alphaproteobacteria	o__Rhizobiales	f__Hyphomicrobiaceae	Pedomicrobium	OTU_263
0.314563106796116	9.33333333333333	210.96	0.000145631067961165	0.00432098765432099	0.0976666666666667	k__Bacteria	p__Firmicutes	c__Clostridia	o__Thermoanaerobacterales	f__Thermoanaerobacteraceae	Syntrophaceticus	OTU_1731
0.810172217342797	0.373215309849377	0.0111654441727791	0.096747572815534	0.0445679012345679	0.00133333333333333	k__Bacteria	p__Chloroflexi	c__TK10	o__mle1-48	f__mle1-48	mle1-48	OTU_212
1043.82524271845	NA	NA	0.0966504854368932	0	0	k__Bacteria	p__Cloacimonetes					OTU_739
1.87587062051499	3.5895397208803	0.0248188405797101	0.0503883495145631	0.0964197530864198	0.000666666666666667	k__Bacteria	p__Actinobacteria	c__Actinobacteria	o__PeM15	f__PeM15	rJ14	OTU_9614
0.358491958588576	0.911720289743787	0.00631190969822621	0.0378640776699029	0.0962962962962963	0.000666666666666667	k__Bacteria	p__Actinobacteria	c__Actinobacteria	o__Propionibacteriales	f__Nocardioidaceae	Marmoricola	OTU_300
0.886731391585761	146.584362139918	45.1592592592593	0.00058252427184466	0.0962962962962963	0.0296666666666667	k__Bacteria	p__Firmicutes	c__Clostridia	o__Clostridiales	f__Ruminococcaceae	Ruminiclostridium 5	OTU_675
119.64827890556	0.615039281705948	1.66060606060606	0.0960679611650485	0.000493827160493827	0.00133333333333333	k__Bacteria	p__Omnitrophica	c__NPL-UPA2	o__	f__		OTU_570
0.44336569579288	219.030864197531	0	0.000194174757281553	0.0959259259259259	0	k__Bacteria						OTU_762
1.31067961165049	NA	516.6	0.000242718446601942	0	0.0956666666666667	k__Bacteria	p__Firmicutes	c__Clostridia	o__Clostridiales	f__Caldicoprobacteraceae	Caldicoprobacter	OTU_2368
649.087378640777	5.07407407407407	4.56666666666667	0.0947572815533981	0.000740740740740741	0.000666666666666667	k__Bacteria	p__Firmicutes	c__Clostridia	o__Clostridiales	f__Ruminococcaceae	Candidatus Soleaferrea	OTU_326
324.211165048544	1.26851851851852	NA	0.0946601941747573	0.00037037037037037	0	k__Bacteria	p__Bacteroidetes	c__Bacteroidia	o__Bacteroidia Incertae Sedis	f__Draconibacteriaceae	KD1-22	OTU_265
0.256842038259035	0.404489618143484	0.00427724008741805	0.0600485436893204	0.0945679012345679	0.001	k__Bacteria	p__Proteobacteria	c__Alphaproteobacteria	o__Rhodobacterales	f__Rhodobacteraceae		OTU_50905
647.424757281553	14.3765432098765	301.4	0.0945145631067961	0.00209876543209877	0.044	k__Bacteria	p__Firmicutes	c__Clostridia	o__Clostridiales	f__Ruminococcaceae	Fastidiosipila	OTU_757
35.9126213592233	NA	1292.36666666667	0.00262135922330097	0	0.0943333333333333	k__Bacteria	p__Chloroflexi	c__Anaerolineae	o__Anaerolineales	f__Anaerolineaceae	A6	OTU_1489
1.48039054357962	2.4144056171677	0.0172002510985562	0.057378640776699	0.0935802469135802	0.000666666666666667	k__Bacteria	p__Actinobacteria	c__Thermoleophilia	o__Solirubrobacterales	f__480-2	K2-78	OTU_387
1.44174757281553	126.333333333333	8.55	0.00106796116504854	0.0935802469135802	0.00633333333333333	k__Bacteria	p__Firmicutes	c__Clostridia	o__Clostridiales	f__Syntrophomonadaceae	Dethiobacter	OTU_773
0.223650593012936	0.46475838719606	0	0.0448543689320388	0.0932098765432099	0	k__Bacteria	p__Actinobacteria	c__Actinobacteria	o__Propionibacteriales	f__Propionibacteriaceae	Propioniciclava	OTU_170
419.423948220065	7.32921810699589	NA	0.0918446601941748	0.00160493827160494	0	k__Bacteria	p__Atribacteria	c__	o__	f__		OTU_1200
0.504667062092217	0.133921837164067	0.0055064308681672	0.0916504854368932	0.024320987654321	0.001	k__Bacteria	p__Chloroflexi	c__Caldilineae	o__Caldilineales	f__Caldilineaceae	Candidatus Defluviifilum	OTU_94
0.871634158025058	0.437237793735361	0.00634700023164234	0.0915533980582524	0.0459259259259259	0.000666666666666667	k__Bacteria	p__Proteobacteria	c__Alphaproteobacteria	o__Rhizobiales	f__Hyphomicrobiaceae		OTU_37188
1.1084142394822	412.691358024691	7.61111111111111	0.000242718446601942	0.0903703703703704	0.00166666666666667	k__Bacteria	p__Armatimonadetes	c__	o__	f__		OTU_819
7.3279801445361	0.0200501253132832	0.0270676691729323	0.0902427184466019	0.000246913580246914	0.000333333333333333	k__Bacteria	p__Firmicutes	c__Clostridia	o__Clostridiales	f__Lachnospiraceae		OTU_565
0.711182817097613	0.415812591508053	0.0105417276720351	0.0899514563106796	0.0525925925925926	0.00133333333333333	k__Bacteria	p__Firmicutes	c__Bacilli	o__Lactobacillales	f__Carnobacteriaceae	Trichococcus	OTU_2
55.8943071491615	0.768799102132436	0.207575757575758	0.0897572815533981	0.00123456790123457	0.000333333333333333	k__Bacteria	p__Bacteroidetes	c__vadinHA17	o__vadinHA17	f__SHA-94	SHA-94	OTU_764
16.626213592233	8.45679012345679	1228.43333333333	0.00121359223300971	0.000617283950617284	0.0896666666666667	k__Bacteria	p__Armatimonadetes	c__	o__	f__		OTU_1556
407.009708737864	2.25514403292181	3.04444444444444	0.089126213592233	0.000493827160493827	0.000666666666666667	k__Bacteria	p__Spirochaetae	c__Spirochaetes	o__Spirochaetales	f__Spirochaetales Incertae Sedis	Exilispira	OTU_287
0.40191659187947	0.426392779333956	0.00639589169000934	0.0837864077669903	0.0888888888888889	0.00133333333333333	k__Bacteria	p__Proteobacteria	c__Alphaproteobacteria	o__Rhodobacterales	f__Rhodobacteraceae	Pseudorhodobacter	OTU_96
100.477750809061	1.83230452674897	NA	0.0880097087378641	0.00160493827160494	0	k__Bacteria	p__Bacteroidetes	c__vadinHA17	o__vadinHA17	f__		OTU_369
0.755171944469649	1.10591900311526	0.0168224299065421	0.0598543689320388	0.0876543209876543	0.00133333333333333	k__Bacteria	p__Actinobacteria	c__Actinobacteria	o__Micrococcales	f__Microbacteriaceae	Microbacterium	OTU_6433
0.603525702040836	0.550180312707546	0.00918384447796212	0.087621359223301	0.0798765432098765	0.00133333333333333	k__Bacteria	p__Proteobacteria	c__Alphaproteobacteria	o__Rhodobacterales	f__Rhodobacteraceae	Rhodobacter	OTU_8154
0.875141198507228	0.156930126002291	0	0.086747572815534	0.0155555555555556	0	k__Bacteria	p__Proteobacteria	c__Betaproteobacteria	o__Rhodocyclales	f__Rhodocyclaceae		OTU_151
0.655339805825243	NA	232.2	0.000242718446601942	0	0.086	k__Bacteria	p__Firmicutes	c__Clostridia	o__Clostridiales	f__Family XIV	uncultured	OTU_1468
2.33695829039432	6.57645354852059	0	0.0305339805825243	0.0859259259259259	0	k__Bacteria	p__Actinobacteria	c__Actinobacteria	o__Propionibacteriales	f__Propionibacteriaceae	Propioniciclava	OTU_623
1175.80582524272	11.8395061728395	27.4	0.0858252427184466	0.000864197530864198	0.002	k__Bacteria	p__Firmicutes	c__Clostridia	o__Thermoanaerobacterales	f__Thermoanaerobacteraceae	Gelria	OTU_61609
102.407766990291	1.33333333333333	0.4	0.0853398058252427	0.00111111111111111	0.000333333333333333	k__Bacteria	p__Marinimicrobia (SAR406 clade)	c__	o__	f__		OTU_362
Inf	Inf	Inf	0.0847572815533981	0.000617283950617284	0.000333333333333333	k__Bacteria	p__Bacteroidetes	c__vadinHA17	o__vadinHA17	f__		OTU_780
0.336091508161927	0.218223926061947	0.00794433169034503	0.0846116504854369	0.0549382716049383	0.002	k__Bacteria	p__Proteobacteria	c__Alphaproteobacteria	o__Rhizobiales	f__Hyphomicrobiaceae	Hyphomicrobium	OTU_165
0.524271844660194	130.47619047619	58.1142857142857	0.000339805825242718	0.0845679012345679	0.0376666666666667	k__Bacteria	p__Firmicutes	c__Clostridia	o__Clostridiales	f__Caldicoprobacteraceae	Caldicoprobacter	OTU_1290
77.1456310679611	0.338271604938272	NA	0.0844660194174757	0.00037037037037037	0	k__Bacteria	p__Bacteroidetes	c__vadinHA17	o__vadinHA17	f__		OTU_158
1151.8640776699	16.9135802469136	NA	0.0840776699029126	0.00123456790123457	0	k__Bacteria	p__Chloroflexi	c__Anaerolineae	o__Anaerolineales	f__Anaerolineaceae	uncultured	OTU_274
0.91747572815534	226.333333333333	119.7	0.000339805825242718	0.0838271604938272	0.0443333333333333	k__Bacteria	p__Firmicutes	c__Clostridia	o__Clostridiales	f__Caldicoprobacteraceae	Caldicoprobacter	OTU_1480
Inf	Inf	Inf	0.0837864077669903	0.000740740740740741	0.00833333333333333	k__Bacteria	p__Firmicutes	c__Clostridia	o__Thermoanaerobacterales	f__Thermoanaerobacteraceae	Gelria	OTU_16322
1.00084891673442	2.82448458310527	0.022495894909688	0.0296601941747573	0.0837037037037037	0.000666666666666667	k__Bacteria	p__Chloroflexi	c__Ardenticatenia	o__419	f__2-1	Candidatus Promineofilum	OTU_19485
0.314066006547566	0.0191509745960634	0.00252232348338396	0.0830097087378641	0.00506172839506173	0.000666666666666667	k__Bacteria	p__Proteobacteria	c__Alphaproteobacteria	o__Sphingomonadales	f__Sphingomonadaceae		OTU_87
6.81553398058252	2.66666666666667	896.4	0.000631067961165049	0.000246913580246914	0.083	k__Bacteria	p__Chloroflexi	c__WCHB1-50	o__	f__		OTU_1338
0.501446601941748	2.24950617283951	0	0.0183009708737864	0.0820987654320988	0	k__Bacteria	p__Actinobacteria	c__Actinobacteria	o__Propionibacteriales	f__Nocardioidaceae	Nocardioides	OTU_589
Inf	Inf	Inf	0.00237864077669903	0.000617283950617284	0.082	k__Bacteria	p__Firmicutes	c__Clostridia	o__Clostridiales	f__Ruminococcaceae	Ruminococcaceae UCG-010	OTU_1212
0.260733649361813	0.257850537810256	0.00424510031760787	0.0818932038834951	0.0809876543209876	0.00133333333333333	k__Bacteria	p__Chloroflexi	c__WCHB1-50	o__WCHB1-50	f__WCHB1-50	WCHB1-50	OTU_171
0.5791693412501	0.0454290378532803	0.00235881542699725	0.0818446601941748	0.00641975308641975	0.000333333333333333	k__Bacteria	p__Chlorobi	c__Chlorobia	o__Chlorobiales	f__SJA-28	K2-30-37	OTU_462
Inf	Inf	NA	0.0810194174757281	0.000493827160493827	0	k__Bacteria	p__Firmicutes	c__Clostridia	o__Clostridiales	f__Ruminococcaceae	uncultured	OTU_495
221.461165048544	1.01481481481481	1.82666666666667	0.0808252427184466	0.00037037037037037	0.000666666666666667	k__Bacteria	p__Chloroflexi	c__Anaerolineae	o__Anaerolineales	f__Anaerolineaceae	T78	OTU_668
5.76699029126214	0.148148148148148	96.8	0.00480582524271845	0.000123456790123457	0.0806666666666667	k__Bacteria	p__Firmicutes	c__Clostridia	o__D8A-2	f__		OTU_2029
0.262135922330097	NA	433.8	0.0000485436893203884	0	0.0803333333333333	k__Bacteria	p__Firmicutes	c__Clostridia	o__D8A-2	f__MRE50b23	MRE50b23	OTU_1331
Inf	Inf	Inf	0.0800485436893204	0.000740740740740741	0.000333333333333333	k__Bacteria	p__Firmicutes	c__Clostridia	o__Clostridiales	f__Ruminococcaceae	Ruminococcus 1	OTU_1920
2.62135922330097	NA	288	0.000728155339805825	0	0.08	k__Bacteria	p__Firmicutes	c__Clostridia	o__Clostridiales	f__Ruminococcaceae	Ruminococcaceae UCG-012	OTU_14567
103.084951456311	1.66666666666667	108	0.0763592233009709	0.00123456790123457	0.08	k__Bacteria	p__Firmicutes	c__Clostridia	o__Clostridiales	f__Family XI	Sedimentibacter	OTU_548
1.46846289177038	0.978490347170437	0.0122595078299776	0.0798543689320388	0.0532098765432099	0.000666666666666667	k__Bacteria	p__Actinobacteria	c__Acidimicrobiia	o__Acidimicrobiales	f__Microthricaceae		OTU_545
1094.00485436893	NA	13.7	0.0798543689320388	0	0.001	k__Bacteria	p__Firmicutes	c__Erysipelotrichia	o__Erysipelotrichales	f__Erysipelotrichaceae	Erysipelotrichaceae UCG-004	OTU_878
0.625788075099432	0.972757790587248	0.00408467501490757	0.0510679611650485	0.0793827160493827	0.000333333333333333	k__Bacteria	p__Proteobacteria	c__Betaproteobacteria	o__SC-I-84	f__A21b		OTU_379
0.543104158768358	0.921775765578822	0.0232597623089983	0.0466990291262136	0.0792592592592593	0.002	k__Bacteria	p__Chloroflexi	c__Ardenticatenia	o__419	f__2-1	Candidatus Promineofilum	OTU_3609
2.62135922330097	853.333333333333	NA	0.000242718446601942	0.0790123456790123	0	k__Bacteria	p__Firmicutes	c__Clostridia	o__Thermoanaerobacterales	f__Thermodesulfobiaceae	Coprothermobacter	OTU_6243
0.224768172119344	0.181994901701314	0.00189724414900983	0.0789805825242718	0.0639506172839506	0.000666666666666667	k__Bacteria	p__Chlorobi	c__Chlorobia	o__Chlorobiales	f__SJA-28	K2-30-37	OTU_64
Inf	Inf	Inf	0.000776699029126214	0.0787654320987654	0.004	k__Bacteria	p__Aminicenantes	c__OPB95	o__OPB95	f__		OTU_682
Inf	NA	NA	0.0787378640776699	0	0	k__Bacteria	p__Chloroflexi	c__Anaerolineae	o__Anaerolineales	f__Anaerolineaceae	T78	OTU_2546
0.921934247260302	0.609759974566842	0.0274391988555079	0.0783980582524272	0.0518518518518519	0.00233333333333333	k__Bacteria	p__Actinobacteria	c__Acidimicrobiia	o__Acidimicrobiales	f__Iamiaceae	Iamia	OTU_292
0.179936560033923	0.606317794444094	0.00259028171677066	0.0231553398058252	0.0780246913580247	0.000333333333333333	k__Bacteria	p__Actinobacteria	c__Actinobacteria	o__Corynebacteriales	f__Nocardiaceae	Gordonia	OTU_255
0.786407766990291	0.333333333333333	210.6	0.00029126213592233	0.000123456790123457	0.078	k__Bacteria	p__Firmicutes	c__OPB54	o__	f__		OTU_3068
Inf	Inf	Inf	0.0777669902912621	0.000617283950617284	0.000666666666666667	k__Bacteria	p__Proteobacteria	c__Deltaproteobacteria	o__Syntrophobacterales	f__Syntrophaceae	uncultured	OTU_1236
0.104854368932039	166.666666666667	0	0.0000485436893203884	0.0771604938271605	0	k__Bacteria	p__Firmicutes	c__OPB54	o__	f__		OTU_1021
1.28110322474153	0.832560535806285	0.0166924265842349	0.076747572815534	0.0498765432098765	0.001	k__Bacteria	p__Firmicutes	c__Clostridia	o__Clostridiales	f__Peptostreptococcaceae		OTU_19944
0.309155818712177	0.463378176382661	0.00201793721973094	0.0510679611650485	0.0765432098765432	0.000333333333333333	k__Bacteria	p__Firmicutes	c__Clostridia	o__Clostridiales	f__Clostridiaceae 1	Proteiniclasticum	OTU_93
0.629960092917982	1.28460198439749	0.00560327198364008	0.0374757281553398	0.0764197530864198	0.000333333333333333	k__Bacteria	p__Actinobacteria	c__Thermoleophilia	o__Gaiellales	f__BVA77	LF_BF07	OTU_356
3.82402912621359	8.69639917695473	0.114166666666667	0.033495145631068	0.0761728395061728	0.001	k__Bacteria	p__Actinobacteria	c__Actinobacteria	o__PeM15	f__PeM15		OTU_418
0.524271844660194	NA	410.4	0.0000970873786407767	0	0.076	k__Bacteria	p__Firmicutes	c__Clostridia	o__Clostridiales			OTU_1739
0.53347788898726	0.103694799040841	0.00705821741370428	0.0755825242718447	0.0146913580246914	0.001	k__Bacteria	p__Proteobacteria	c__Alphaproteobacteria	o__Rhizobiales	f__Beijerinckiaceae	Methylorosula	OTU_204
2.25594898153436	2.03405148067457	0.0198983297022513	0.0755825242718447	0.0681481481481482	0.000666666666666667	k__Bacteria	p__Chloroflexi	c__Ardenticatenia	o__419	f__2-1	Candidatus Promineofilum	OTU_9568
147.735783633842	1.69135802469136	0.652380952380952	0.0754854368932039	0.000864197530864198	0.000333333333333333	k__Bacteria	p__Planctomycetes					OTU_501
0.365576737493174	0.223759427391075	0.00323075109067327	0.0754368932038835	0.0461728395061728	0.000666666666666667	k__Bacteria	p__Actinobacteria	c__Acidimicrobiia	o__Acidimicrobiales	f__Microthricaceae	P58	OTU_175
0.648912183877101	1.78515950959625	0	0.0273300970873786	0.0751851851851852	0	k__Bacteria	p__Proteobacteria	c__Alphaproteobacteria	o__Rhodobacterales	f__Rhodobacteraceae		OTU_373
7.61573837506387	42.5964912280702	42.4421052631579	0.0133980582524272	0.0749382716049383	0.0746666666666667	k__Bacteria	p__Synergistetes	c__Synergistia	o__Synergistales	f__Synergistaceae	uncultured	OTU_852
256.209951456311	0.845679012345679	3.425	0.0748058252427184	0.000246913580246914	0.001	k__Bacteria	p__Proteobacteria	c__Deltaproteobacteria	o__Bdellovibrionales	f__Bacteriovoracaceae	uncultured	OTU_562
0.699029126213592	1.03703703703704	89.2	0.00058252427184466	0.000864197530864198	0.0743333333333333	k__Bacteria	p__Bacteroidetes	c__Bacteroidia	o__Bacteroidales	f__Porphyromonadaceae	Petrimonas	OTU_1117
1.39889521258788	5.83226905065986	0	0.0177669902912621	0.0740740740740741	0	k__Bacteria	p__Actinobacteria	c__Actinobacteria	o__Propionibacteriales	f__Nocardioidaceae	Nocardioides	OTU_713
Inf	NA	Inf	0.000194174757281553	0	0.0736666666666667	k__Bacteria	p__Tenericutes	c__Mollicutes	o__Acholeplasmatales	f__Acholeplasmataceae	Acholeplasma	OTU_1937
6.29126213592233	59.4666666666667	159.12	0.0029126213592233	0.0275308641975309	0.0736666666666667	k__Bacteria	p__Firmicutes	c__Clostridia	o__Clostridiales	f__Ruminococcaceae		OTU_983
1.15980784089764	0.249704529596879	0.0210688196847366	0.0733980582524272	0.0158024691358025	0.00133333333333333	k__Bacteria	p__Chloroflexi	c__Caldilineae	o__Caldilineales	f__Caldilineaceae	uncultured	OTU_271
18.3495145631068	1.33333333333333	264	0.00509708737864078	0.00037037037037037	0.0733333333333333	k__Bacteria	p__Firmicutes	c__Clostridia	o__Clostridiales	f__Gracilibacteraceae	Lutispora	OTU_1583
0.314563106796116	0.266666666666667	157.68	0.000145631067961165	0.000123456790123457	0.073	k__Bacteria	p__Firmicutes	c__Clostridia	o__Clostridiales	f__Peptococcaceae	uncultured	OTU_10137
0.155896927196694	0.0141124016543832	0.00143786733837112	0.0722815533980583	0.00654320987654321	0.000666666666666667	k__Bacteria	p__Bacteroidetes	c__Sphingobacteriia	o__Sphingobacteriales	f__Chitinophagaceae	Ferruginibacter	OTU_76
0.354980768354213	0.17286179883989	0	0.071747572815534	0.0349382716049383	0	k__Bacteria	p__Proteobacteria	c__Alphaproteobacteria	o__Sphingomonadales	f__Sphingomonadaceae	Novosphingobium	OTU_220
11.0097087378641	1.33333333333333	774	0.00101941747572816	0.000123456790123457	0.0716666666666667	k__Bacteria	p__Firmicutes	c__Clostridia	o__Clostridiales	f__Ruminococcaceae	Ruminiclostridium	OTU_1390
975.626213592233	72.7283950617284	9.13333333333333	0.0712135922330097	0.00530864197530864	0.000666666666666667	k__Bacteria	p__Cloacimonetes	c__W27	o__	f__		OTU_1064
0.124209886087174	0.569397461473964	0.00534738485558158	0.0154854368932039	0.0709876543209877	0.000666666666666667	k__Bacteria	p__Proteobacteria	c__Gammaproteobacteria	o__Run-SP154	f__Run-SP154	QEEB1BB10	OTU_66281
107.442286947141	0.939643347050754	0.507407407407407	0.0705825242718447	0.000617283950617284	0.000333333333333333	k__Bacteria	p__Chloroflexi	c__Caldilineae	o__Caldilineales	f__Caldilineaceae	Candidatus Defluviifilum	OTU_692
319.888349514563	1.69135802469136	1.52222222222222	0.0700485436893204	0.00037037037037037	0.000333333333333333	k__Bacteria	p__Proteobacteria	c__Deltaproteobacteria	o__Syntrophobacterales	f__Syntrophaceae	uncultured	OTU_535
0.436607072381403	0.967718056810198	0.0139227642276423	0.0313592233009709	0.0695061728395062	0.001	k__Bacteria	p__Proteobacteria	c__Betaproteobacteria	o__Rhodocyclales	f__Rhodocyclaceae		OTU_730
0.983009708737864	93.8333333333333	NA	0.000728155339805825	0.0695061728395062	0	k__Bacteria	p__Spirochaetae	c__Spirochaetes	o__Spirochaetales	f__Spirochaetaceae	Treponema	OTU_894
25.0093254982116	0	0.240350877192982	0.069368932038835	0	0.000666666666666667	k__Bacteria	p__Proteobacteria	c__Deltaproteobacteria	o__Syntrophobacterales	f__Syntrophobacteraceae	Syntrophobacter	OTU_822
Inf	NA	Inf	0.00203883495145631	0	0.0693333333333333	k__Bacteria	p__Bacteroidetes	c__Bacteroidia	o__Bacteroidales			OTU_1177
0.241387989931679	0.212985825331504	0.00116645381013197	0.0689805825242718	0.0608641975308642	0.000333333333333333	k__Bacteria	p__Saccharibacteria	c__Unknown Class	o__FW73	f__S29	Skagenf80	OTU_36
138.662621359223	1.26851851851852	235.183333333333	0.0404854368932039	0.00037037037037037	0.0686666666666667	k__Bacteria	p__Bacteroidetes	c__vadinHA17	o__vadinHA17	f__		OTU_568
Inf	Inf	Inf	0.000145631067961165	0.000123456790123457	0.0683333333333333	k__Bacteria	p__Firmicutes	c__Clostridia	o__Clostridiales	f__Ruminococcaceae	Fastidiosipila	OTU_3423
0.451743245277339	0.0147502153316107	0.0022125322997416	0.0680582524271845	0.00222222222222222	0.000333333333333333	k__Bacteria	p__Proteobacteria	c__Gammaproteobacteria	o__Xanthomonadales	f__Xanthomonadaceae	Dokdonella	OTU_198
0.262135922330097	0.222222222222222	121.8	0.000145631067961165	0.000123456790123457	0.0676666666666667	k__Bacteria	p__Firmicutes	c__Clostridia	o__D8A-2	f__MRE50b23		OTU_2056
25.1831268831604	0.367816091954023	0.248275862068965	0.067621359223301	0.000987654320987654	0.000666666666666667	k__Bacteria	p__Firmicutes	c__Clostridia	o__Clostridiales	f__Family XIII	uncultured	OTU_441
Inf	Inf	Inf	0.0674757281553398	0.00037037037037037	0.00233333333333333	k__Bacteria	p__Firmicutes	c__Clostridia	o__Clostridiales	f__Ruminococcaceae	Ruminococcus 1	OTU_604
307.917475728155	3.38271604938272	83.7222222222222	0.0674271844660194	0.000740740740740741	0.0183333333333333	k__Bacteria	p__Lentisphaerae	c__BS5	o__	f__		OTU_525
1.04823081007282	1.79046103395062	0.00891927083333333	0.0391747572815534	0.0669135802469136	0.000333333333333333	k__Bacteria	p__Actinobacteria	c__Actinobacteria	o__Corynebacteriales	f__Mycobacteriaceae	Mycobacterium	OTU_516
65.4122746185853	0.483245149911817	0.978571428571429	0.0668446601941748	0.000493827160493827	0.001	k__Bacteria	p__Chloroflexi	c__Anaerolineae	o__Anaerolineales	f__Anaerolineaceae	Bellilinea	OTU_404
1.37171125768917	0.966921119592875	0.00687022900763359	0.0665533980582524	0.0469135802469136	0.000333333333333333	k__Bacteria	p__Firmicutes	c__Clostridia	o__Clostridiales	f__Peptostreptococcaceae		OTU_42335
2.09708737864078	359.333333333333	1.8	0.000388349514563107	0.0665432098765432	0.000333333333333333	k__Bacteria	p__Firmicutes	c__Clostridia	o__Clostridiales	f__Ruminococcaceae		OTU_4462
455.22572815534	1.69135802469136	11.4166666666667	0.0664563106796116	0.000246913580246914	0.00166666666666667	k__Bacteria	p__Firmicutes	c__Clostridia	o__Clostridiales	f__Family XIII	Family XIII UCG-002	OTU_611
Inf	Inf	Inf	0.0663592233009709	0.000987654320987654	0.00266666666666667	k__Bacteria	p__Firmicutes	c__Clostridia	o__Clostridiales	f__Family XIII	Anaerovorax	OTU_815
0.786407766990291	178.333333333333	0	0.00029126213592233	0.0660493827160494	0	k__Bacteria	p__Firmicutes	c__OPB54	o__Hydrogenisporales	f__Hydrogenisporaceae		OTU_1765
3.3252427184466	NA	904.2	0.000242718446601942	0	0.066	k__Bacteria	p__Firmicutes	c__Clostridia	o__Clostridiales	f__Ruminococcaceae	uncultured	OTU_1247
118.747572815534	1.11111111111111	1.2	0.0659708737864078	0.000617283950617284	0.000666666666666667	k__Bacteria	p__Synergistetes	c__Synergistia	o__Synergistales	f__Synergistaceae	uncultured	OTU_1077
0.473755510926786	1.10548982274808	0.0167686658506732	0.028252427184466	0.0659259259259259	0.001	k__Bacteria	p__Proteobacteria	c__Alphaproteobacteria	o__Rhodobacterales	f__Rhodobacteraceae	Tabrizicola	OTU_325
0.642200250163798	1.10612739528895	0.0168098159509202	0.0382038834951456	0.0658024691358025	0.001	k__Bacteria	p__Proteobacteria	c__Alphaproteobacteria	o__Rhodobacterales	f__Rhodobacteraceae	Rhodobacter	OTU_26820
707.766990291262	9.33333333333333	NA	0.0655339805825243	0.000864197530864198	0	k__Bacteria	p__Chloroflexi	c__SJA-15	o__	f__		OTU_13710
149.303398058252	0.281893004115226	3.04444444444444	0.0653883495145631	0.000123456790123457	0.00133333333333333	k__Bacteria	p__Chloroflexi	c__Anaerolineae	o__Anaerolineales	f__Anaerolineaceae		OTU_5738
Inf	NA	Inf	0.0652912621359223	0	0.000333333333333333	k__Bacteria	p__Firmicutes	c__Clostridia	o__Clostridiales	f__Christensenellaceae	Christensenellaceae R-7 group	OTU_735
100.660194174757	4	2.05714285714286	0.0652427184466019	0.00259259259259259	0.00133333333333333	k__Bacteria	p__Bacteroidetes	c__Bacteroidia	o__Bacteroidales			OTU_519
0.304452559122016	0.280925629358482	0.0094028826355525	0.0647572815533981	0.0597530864197531	0.002	k__Bacteria	p__Actinobacteria	c__Actinobacteria	o__Micrococcales	f__Intrasporangiaceae		OTU_1003
695.708737864078	4	0	0.0644174757281553	0.00037037037037037	0	k__Bacteria	p__Synergistetes	c__Synergistia	o__Synergistales	f__Synergistaceae		OTU_1275
0.492931452728921	0.415985204507657	0.00510527296441215	0.064368932038835	0.054320987654321	0.000666666666666667	k__Bacteria	p__Proteobacteria	c__Betaproteobacteria	o__Burkholderiales	f__Burkholderiaceae	Lautropia	OTU_316
0.436893203883495	0.444444444444444	115.8	0.000242718446601942	0.000246913580246914	0.0643333333333333	k__Bacteria	p__Firmicutes	c__Clostridia	o__Clostridiales	f__Ruminococcaceae	Fastidiosipila	OTU_731
1.45479368932039	5.50748456790123	0.114166666666667	0.0169902912621359	0.064320987654321	0.00133333333333333	k__Bacteria	p__Actinobacteria	c__Actinobacteria	o__Propionibacteriales	f__Propionibacteriaceae	Propionicimonas	OTU_583
Inf	NA	NA	0.0642718446601942	0	0	k__Bacteria	p__Saccharibacteria	c__Unknown Class	o__Unknown Order	f__Unknown Family	Candidatus Saccharimonas	OTU_467
0.780215579848635	0.0974878140232471	0.00404949381327334	0.0642233009708738	0.00802469135802469	0.000333333333333333	k__Bacteria	p__Bacteroidetes	c__Bacteroidia	o__Bacteroidales	f__Porphyromonadaceae	Macellibacteroides	OTU_1424
0.385642270351008	1.10897435897436	0.0173076923076923	0.0222815533980583	0.0640740740740741	0.001	k__Bacteria	p__Actinobacteria	c__Actinobacteria	o__Micrococcales			OTU_340
0.339186871098378	1.59277249319751	0.00831815421979356	0.0135922330097087	0.0638271604938272	0.000333333333333333	k__Bacteria	p__Saccharibacteria	c__	o__	f__		OTU_190
14.0242718446602	104.666666666667	171.9	0.00519417475728155	0.0387654320987654	0.0636666666666667	k__Bacteria						OTU_1523
Inf	Inf	NA	0.0631067961165049	0.00135802469135802	0	k__Bacteria	p__Firmicutes	c__Clostridia	o__Clostridiales	f__Ruminococcaceae	[Eubacterium] coprostanoligenes group	OTU_268
NA	NA	Inf	0	0	0.063	k__Bacteria	p__Firmicutes	c__Clostridia	o__D8A-2	f__MRE50b23		OTU_2592
Inf	Inf	NA	0.0627184466019417	0.00037037037037037	0	k__Bacteria	p__Chloroflexi	c__Anaerolineae	o__Anaerolineales	f__Anaerolineaceae	uncultured	OTU_798
1.26427987552165	0.809453471196455	0.0134908911866076	0.0624757281553398	0.04	0.000666666666666667	k__Bacteria	p__Actinobacteria	c__Actinobacteria	o__PeM15	f__PeM15	rJ14	OTU_423
0.798193723188079	1.04599483204134	0.0167441860465116	0.0476699029126214	0.0624691358024691	0.001	k__Bacteria	p__Actinobacteria	c__Actinobacteria	o__Micrococcales	f__Microbacteriaceae	Pseudoclavibacter	OTU_301
1.77115838766324	1.60696594029927	0.00949410949410949	0.0621844660194175	0.0564197530864197	0.000333333333333333	k__Bacteria	p__Actinobacteria	c__Actinobacteria	o__Micrococcales	f__Microbacteriaceae	Galbitalea	OTU_471
0.60832629801604	0.21256038647343	0.00652173913043478	0.0621844660194175	0.0217283950617284	0.000666666666666667	k__Bacteria	p__Firmicutes	c__Clostridia	o__Clostridiales	f__Clostridiaceae 1	Proteiniclasticum	OTU_5655
0.33252427184466	141.510288065844	NA	0.000145631067961165	0.0619753086419753	0	k__Bacteria	p__Armatimonadetes	c__	o__	f__		OTU_1507
4.65533980582524	843.987654320988	13.7	0.000339805825242718	0.0616049382716049	0.001	k__Bacteria	p__Firmicutes	c__Clostridia	o__Clostridiales	f__Clostridiaceae 1	Thermobrachium	OTU_2144
44.3482370975984	NA	NA	0.061504854368932	0	0	k__Bacteria	p__Bacteroidetes	c__vadinHA17	o__vadinHA17			OTU_328
841.95145631068	15.2222222222222	4.56666666666667	0.0614563106796117	0.00111111111111111	0.000333333333333333	k__Bacteria	p__Firmicutes	c__Clostridia	o__Clostridiales	f__Christensenellaceae	Christensenellaceae R-7 group	OTU_690
104.662014563107	1.69135802469136	0.570833333333333	0.0611165048543689	0.000987654320987654	0.000333333333333333	k__Bacteria	p__Chloroflexi	c__Anaerolineae	o__Anaerolineales	f__Anaerolineaceae	T78	OTU_543
0.998027912621359	1.71180555555556	0.05625	0.0354854368932039	0.0608641975308642	0.002	k__Bacteria	p__Proteobacteria	c__Alphaproteobacteria	o__Rhodobacterales	f__Rhodobacteraceae		OTU_597
1.17305825242718	0.05	0	0.0608252427184466	0.00259259259259259	0	k__Bacteria	p__Bacteroidetes	c__Bacteroidia	o__Bacteroidales	f__Bacteroidaceae	Bacteroides	OTU_512
1.17184190984351	0.359353687965586	0.0194050991501416	0.0603883495145631	0.0185185185185185	0.001	k__Bacteria	p__Proteobacteria	c__Betaproteobacteria	o__Rhodocyclales	f__Rhodocyclaceae	Denitratisoma	OTU_376
Inf	Inf	Inf	0.000194174757281553	0.000123456790123457	0.0603333333333333	k__Bacteria	p__Firmicutes	c__Clostridia	o__Clostridiales	f__Syntrophomonadaceae	A55_D21	OTU_1991
137.332524271845	1.12757201646091	2.28333333333333	0.0601456310679612	0.000493827160493827	0.001	k__Bacteria						OTU_893
Inf	Inf	NA	0.0599029126213592	0.00037037037037037	0	k__Bacteria	p__Firmicutes	c__Clostridia	o__Clostridiales	f__Ruminococcaceae	Ruminococcus 1	OTU_717
0.220905852204164	0.0186965971993383	0.00615619663880651	0.0598058252427184	0.00506172839506173	0.00166666666666667	k__Bacteria	p__Proteobacteria	c__Gammaproteobacteria	o__Xanthomonadales	f__Xanthomonadaceae	B63	OTU_193
0.455931251013741	0.487425970122867	0	0.0557766990291262	0.0596296296296296	0	k__Bacteria	p__Proteobacteria	c__Alphaproteobacteria	o__Rhodobacterales	f__Rhodobacteraceae		OTU_14668
2.66019417475728	0	406.433333333333	0.000388349514563107	0	0.0593333333333333	k__Bacteria	p__Firmicutes	c__Clostridia	o__Clostridiales	f__Lachnospiraceae	Mobilitalea	OTU_2052
18.9538834951456	405.925925925926	6.85	0.00276699029126214	0.0592592592592593	0.001	k__Bacteria	p__Bacteroidetes	c__Bacteroidia	o__Bacteroidales	f__Marinilabiaceae	uncultured	OTU_1156
0.66031088710026	0.721425194859448	0.00813297714455328	0.054126213592233	0.0591358024691358	0.000666666666666667	k__Bacteria	p__Proteobacteria	c__Alphaproteobacteria	o__Rhizobiales	f__Phyllobacteriaceae	Aminobacter	OTU_162
1.50635853958704	1.79906103286385	0.0202816901408451	0.0495145631067961	0.0591358024691358	0.000666666666666667	k__Bacteria	p__Proteobacteria	c__Alphaproteobacteria	o__Rhodobacterales	f__Rhodobacteraceae	Amaricoccus	OTU_288
1.07052928280614	2.06021505376344	0.0580645161290323	0.0307281553398058	0.0591358024691358	0.00166666666666667	k__Bacteria	p__Actinobacteria	c__Actinobacteria	o__Micrococcales	f__Microbacteriaceae		OTU_507
0.722293228462578	2.05103922487889	0.0462447257383966	0.0208252427184466	0.0591358024691358	0.00133333333333333	k__Bacteria	p__Actinobacteria	c__Actinobacteria	o__Propionibacteriales	f__Propionibacteriaceae	Propionicimonas	OTU_590
1.51069801684075	1.260663507109	0.0255924170616114	0.0590291262135922	0.0492592592592593	0.001	k__Bacteria	p__Firmicutes	c__Erysipelotrichia	o__Erysipelotrichales	f__Erysipelotrichaceae	Turicibacter	OTU_52482
Inf	NA	Inf	0.00776699029126214	0	0.059	k__Bacteria	p__Firmicutes	c__Clostridia	o__Clostridiales	f__Christensenellaceae	Christensenellaceae R-7 group	OTU_1460
43.8932038834951	NA	808.3	0.00320388349514563	0	0.059	k__Bacteria	p__Bacteroidetes	c__Bacteroidia	o__Bacteroidales	f__Rikenellaceae	vadinBC27 wastewater-sludge group	OTU_1467
0.973647711511789	90.8571428571429	63.7714285714286	0.000631067961165049	0.0588888888888889	0.0413333333333333	k__Bacteria	p__Firmicutes	c__Clostridia	o__Clostridiales	f__Caldicoprobacteraceae	Caldicoprobacter	OTU_1501
0.0246015538544032	0.00470035252643948	0	0.0581553398058252	0.0111111111111111	0	k__Bacteria	p__Proteobacteria	c__Epsilonproteobacteria	o__Campylobacterales	f__Campylobacteraceae	Arcobacter	OTU_6
0.213096889241133	0.356009070294785	0.00408163265306122	0.0348058252427184	0.0581481481481482	0.000666666666666667	k__Bacteria	p__Proteobacteria	c__Alphaproteobacteria	o__Rhizobiales	f__Rhizobiaceae	Rhizobium	OTU_489
113.628294036061	0.241622574955908	0	0.0580582524271845	0.000123456790123457	0	k__Bacteria	p__Chloroflexi	c__Anaerolineae	o__Anaerolineales	f__Anaerolineaceae	Leptolinea	OTU_2042
Inf	NA	Inf	0.000242718446601942	0	0.058	k__Bacteria	p__Firmicutes	c__Clostridia	o__Clostridiales	f__Family XI	Tepidimicrobium	OTU_3376
0.431197235120304	0.0716988727858293	0.00248188405797101	0.0579126213592233	0.00962962962962963	0.000333333333333333	k__Bacteria	p__Proteobacteria	c__Betaproteobacteria	o__Rhodocyclales	f__Rhodocyclaceae	Zoogloea	OTU_262
1.28871628910464	1.76277091906722	0.0405925925925926	0.0423300970873786	0.0579012345679012	0.00133333333333333	k__Bacteria	p__Proteobacteria	c__Alphaproteobacteria	o__Rhizobiales	f__Hyphomicrobiaceae	Hyphomicrobium	OTU_354
0.931067961165048	158.649382716049	0.913333333333333	0.000339805825242718	0.0579012345679012	0.000333333333333333	k__Bacteria	p__Bacteroidetes	c__vadinHA17	o__vadinHA17	f__		OTU_966
Inf	Inf	NA	0.000485436893203884	0.0577777777777778	0	k__Bacteria	p__Firmicutes	c__Clostridia	o__Clostridiales	f__Ruminococcaceae	Ruminococcaceae UCG-012	OTU_898
791.407766990291	10.1481481481481	22.8333333333333	0.0577669902912621	0.000740740740740741	0.00166666666666667	k__Bacteria	p__Proteobacteria	c__Deltaproteobacteria	o__Myxococcales	f__Phaselicystidaceae	Phaselicystis	OTU_473
Inf	Inf	Inf	0.000242718446601942	0.000123456790123457	0.057	k__Bacteria	p__Firmicutes	c__Clostridia	o__Clostridiales	f__Gracilibacteraceae	Lutispora	OTU_2475
779.436893203883	NA	9.13333333333333	0.0568932038834951	0	0.000666666666666667	k__Bacteria	p__Cloacimonetes	c__W5	o__	f__		OTU_851
0.38539217242026	0.0938247145940724	0	0.0567961165048544	0.0138271604938272	0	k__Bacteria	p__Proteobacteria	c__Alphaproteobacteria	o__Rhodobacterales	f__Rhodobacteraceae	Defluviimonas	OTU_156
0.979541865106086	0.872339763050145	0.00575872215216477	0.0566990291262136	0.0504938271604938	0.000333333333333333	k__Bacteria	p__Proteobacteria	c__Alphaproteobacteria	o__Rhizobiales			OTU_350
10.7516181229773	0.281893004115226	43.1296296296296	0.014126213592233	0.00037037037037037	0.0566666666666667	k__Bacteria	p__Bacteroidetes	c__Bacteroidia	o__Bacteroidales	f__Porphyromonadaceae	Petrimonas	OTU_1482
0.524271844660194	20	612	0.0000485436893203884	0.00185185185185185	0.0566666666666667	k__Bacteria	p__Firmicutes	c__Clostridia	o__Clostridiales	f__Clostridiaceae 1	uncultured	OTU_3098
0.93965646004481	0.529230769230769	0.0443076923076923	0.0565533980582524	0.0318518518518519	0.00266666666666667	k__Bacteria	p__Actinobacteria	c__Actinobacteria	o__Propionibacteriales	f__Propionibacteriaceae		OTU_260
305.126213592233	42	37.8	0.056504854368932	0.00777777777777778	0.007	k__Bacteria	p__Tenericutes	c__Mollicutes	o__NB1-n	f__RFN82		OTU_498
0.367818375900519	0.186765855177723	0.00217356814215453	0.0564077669902913	0.028641975308642	0.000333333333333333	k__Bacteria	p__Proteobacteria	c__Betaproteobacteria	o__Burkholderiales	f__Comamonadaceae		OTU_1361
1.74387163379168	0.114798055974527	0.0206636500754148	0.0562621359223301	0.0037037037037037	0.000666666666666667	k__Bacteria	p__Chloroflexi	c__WCHB1-50	o__WCHB1-50	f__WCHB1-50	SM1F10	OTU_383
0.45787719266289	0.569105691056911	0.0101313320825516	0.0451941747572816	0.0561728395061728	0.001	k__Bacteria	p__Proteobacteria	c__Alphaproteobacteria	o__Rhodobacterales	f__Rhodobacteraceae	Gemmobacter	OTU_240
0.198373130411965	0.348859497795668	0	0.0319417475728155	0.0561728395061728	0	k__Bacteria	p__Actinobacteria	c__Actinobacteria	o__Actinomycetales	f__Actinomycetaceae		OTU_246
43.2898751733703	0.285714285714286	0.771428571428571	0.0561165048543689	0.00037037037037037	0.001	k__Bacteria	p__Synergistetes	c__Synergistia	o__Synergistales	f__Synergistaceae	uncultured	OTU_1615
0.61765073544731	1.29899856938484	0	0.0266504854368932	0.0560493827160494	0	k__Bacteria	p__Actinobacteria	c__Actinobacteria	o__Propionibacteriales	f__Propionibacteriaceae	Micropruina	OTU_331
104.507628294036	0.724867724867725	109.6	0.0533980582524272	0.00037037037037037	0.056	k__Bacteria	p__Bacteroidetes	c__Bacteroidia	o__Bacteroidales	f__Porphyromonadaceae	uncultured	OTU_277
47.5509708737864	0.10570987654321	1.42708333333333	0.0555339805825243	0.000123456790123457	0.00166666666666667	k__Bacteria	p__Chloroflexi	c__Anaerolineae	o__Anaerolineales	f__Anaerolineaceae	T78	OTU_434
1.24971870378705	1.10330308233178	0.045364238410596	0.0550970873786408	0.048641975308642	0.002	k__Bacteria	p__Chloroflexi	c__Thermomicrobia	o__JG30-KF-CM45	f__		OTU_349
113.390776699029	34.6728395061728	376.75	0.0165533980582524	0.00506172839506173	0.055	k__Bacteria	p__Bacteroidetes	c__Bacteroidia	o__Bacteroidales	f__Marinilabiaceae	Ruminofilibacter	OTU_1617
1.01479518817932	2.99188431459348	0.0181938911022576	0.0185922330097087	0.0548148148148148	0.000333333333333333	k__Bacteria	p__Proteobacteria	c__Gammaproteobacteria	o__Run-SP154	f__Run-SP154	QEEB1BB10	OTU_59915
5.59223300970874	1.33333333333333	196.8	0.00155339805825243	0.00037037037037037	0.0546666666666667	k__Bacteria	p__Bacteroidetes	c__Bacteroidia	o__Bacteroidales	f__Porphyromonadaceae	uncultured	OTU_1531
187.211165048544	0.422839506172839	0	0.0546601941747573	0.000123456790123457	0	k__Bacteria	p__Proteobacteria	c__Deltaproteobacteria	o__Syntrophobacterales	f__Syntrophaceae	Smithella	OTU_500
0.643595364860633	4.01924863932032	0	0.0087378640776699	0.0545679012345679	0	k__Bacteria	p__Chloroflexi	c__KD4-96	o__	f__		OTU_1093
249.171521035599	2.81893004115226	3.04444444444444	0.0545631067961165	0.000617283950617284	0.000666666666666667	k__Bacteria	p__Chloroflexi	c__Anaerolineae	o__Anaerolineales	f__Anaerolineaceae	Pelolinea	OTU_743
0.522604859823279	0.283872589818283	0.00641385767790262	0.0543203883495146	0.0295061728395062	0.000666666666666667	k__Bacteria	p__Actinobacteria	c__Acidimicrobiia	o__Acidimicrobiales	f__Microthricaceae	P58	OTU_314
10.4386269070735	0.5	0	0.054126213592233	0.00259259259259259	0	k__Bacteria	p__Synergistetes	c__Synergistia	o__Synergistales	f__Synergistaceae		OTU_18954
82.3182308522114	1.12757201646091	1.01481481481481	0.0540776699029126	0.000740740740740741	0.000666666666666667	k__Bacteria	p__Firmicutes	c__Clostridia	o__Clostridiales	f__Christensenellaceae	Christensenellaceae R-7 group	OTU_880
11.5339805825243	NA	291.6	0.00213592233009709	0	0.054	k__Bacteria	p__Firmicutes	c__Clostridia	o__Thermoanaerobacterales	f__Family III	Tepidanaerobacter	OTU_2183
0.0809814634769788	0.345110194036695	0	0.0125728155339806	0.0535802469135802	0	k__Bacteria	p__Proteobacteria	c__Betaproteobacteria	o__Nitrosomonadales	f__Gallionellaceae	Candidatus Nitrotoga	OTU_290
Inf	NA	Inf	0.0000970873786407767	0	0.0533333333333333	k__Bacteria	p__Firmicutes	c__Clostridia	o__Clostridiales	f__Family XI		OTU_3610
0.13237602464973	0.574850299401198	0	0.0122815533980583	0.0533333333333333	0	k__Bacteria	p__Actinobacteria	c__Actinobacteria	o__Micrococcales	f__Beutenbergiaceae		OTU_547
0.516679504877249	0.57264360458914	0	0.0480097087378641	0.0532098765432099	0	k__Bacteria	p__Proteobacteria	c__Betaproteobacteria	o__Burkholderiales	f__Comamonadaceae	Ottowia	OTU_313
1.17078481565885	0.410602993132468	0.00734190782422294	0.0531553398058252	0.018641975308642	0.000333333333333333	k__Bacteria	p__Proteobacteria	c__Alphaproteobacteria	o__Rhizobiales	f__Hyphomicrobiaceae	uncultured	OTU_366
0.114970557319981	0.211173629974561	0.0039871944121071	0.0288349514563107	0.052962962962963	0.001	k__Bacteria	p__Saccharibacteria	c__Unknown Class	o__Unknown Order	f__SBR2060	SBR2113	OTU_79
2.09708737864078	NA	568.8	0.000194174757281553	0	0.0526666666666667	k__Bacteria	p__Firmicutes	c__OPB54	o__	f__		OTU_2621
0.786407766990291	NA	71.1	0.00058252427184466	0	0.0526666666666667	k__Bacteria	p__Firmicutes	c__OPB54	o__	f__		OTU_2996
2.0119115607408	1.09440813362382	0.0127917833800187	0.0524271844660194	0.0285185185185185	0.000333333333333333	k__Bacteria	p__Chloroflexi	c__Thermomicrobia	o__JG30-KF-CM45	f__		OTU_417
Inf	Inf	Inf	0.00242718446601942	0.000123456790123457	0.0523333333333333	k__Bacteria	p__Firmicutes	c__OPB54	o__	f__		OTU_3359
0.213428234059302	0.476351351351351	0.0243243243243243	0.0233980582524272	0.0522222222222222	0.00266666666666667	k__Bacteria	p__Proteobacteria	c__Alphaproteobacteria	o__Rhizobiales	f__Rhizobiaceae	Shinella	OTU_400
0.297805960399162	0.82801982183266	0	0.0187378640776699	0.0520987654320988	0	k__Bacteria	p__Saccharibacteria					OTU_530
28.1271844660194	0.266666666666667	0.36	0.0520873786407767	0.000493827160493827	0.000666666666666667	k__Bacteria	p__Synergistetes	c__Synergistia	o__Synergistales	f__Synergistaceae	uncultured	OTU_1643
0.199645294356609	0.0859690543300016	0.00384723392305532	0.0518932038834951	0.0223456790123457	0.001	k__Bacteria	p__Acidobacteria	c__Acidobacteria	o__Subgroup 4	f__Unknown Family	Blastocatella	OTU_150
0.640618189023182	2.8994708994709	0.0186394557823129	0.0114563106796117	0.0518518518518519	0.000333333333333333	k__Bacteria	p__Chloroflexi	c__SJA-15	o__	f__		OTU_1321
1.04854368932039	139.333333333333	0	0.000388349514563107	0.0516049382716049	0	k__Bacteria	p__Firmicutes	c__Clostridia	o__Clostridiales	f__Ruminococcaceae	Ruminiclostridium	OTU_1231
Inf	Inf	NA	0.0516019417475728	0.000123456790123457	0	k__Bacteria	p__Chloroflexi	c__Anaerolineae	o__Anaerolineales	f__Anaerolineaceae	uncultured	OTU_1534
703.621359223301	11.8395061728395	18.2666666666667	0.0513592233009709	0.000864197530864198	0.00133333333333333	k__Bacteria	p__Bacteroidetes	c__Bacteroidia	o__Bacteroidales	f__Rikenellaceae	Rikenellaceae RC9 gut group	OTU_1069
Inf	Inf	Inf	0.000339805825242718	0.000246913580246914	0.0513333333333333	k__Bacteria	p__Firmicutes	c__Clostridia	o__D8A-2	f__MRE50b23	MRE50b23	OTU_2108
0.404405455048331	0.154857560262966	0.00525931336742148	0.0512621359223301	0.0196296296296296	0.000666666666666667	k__Bacteria	p__Proteobacteria	c__Betaproteobacteria	o__Rhodocyclales	f__Rhodocyclaceae	Zoogloea	OTU_235
0.699029126213592	NA	183.6	0.000194174757281553	0	0.051	k__Bacteria	p__Firmicutes	c__Clostridia	o__Clostridiales	f__Family XI	uncultured	OTU_3519
0.453442188879082	1.44324558718498	0.0283057851239669	0.0160194174757282	0.0509876543209877	0.001	k__Bacteria	p__Saccharibacteria					OTU_756
87.121359223301	0.422839506172839	0.570833333333333	0.050873786407767	0.000246913580246914	0.000333333333333333	k__Bacteria	p__Hydrogenedentes	c__	o__	f__		OTU_15938
0.675327501087919	1.07180338504398	0.00705821741370428	0.0318932038834951	0.0506172839506173	0.000333333333333333	k__Bacteria	p__Actinobacteria	c__Actinobacteria	o__Corynebacteriales	f__Nocardiaceae	Gordonia	OTU_10943
1.31168743911042	2.39950446409501	0.031603229527105	0.0276699029126214	0.0506172839506173	0.000666666666666667	k__Bacteria	p__Chloroflexi	c__KD4-96	o__	f__		OTU_900
230.328478964401	NA	1.52222222222222	0.0504368932038835	0	0.000333333333333333	k__Bacteria	p__Bacteroidetes	c__Bacteroidia	o__Bacteroidia Incertae Sedis	f__Draconibacteriaceae		OTU_679
NA	NA	Inf	0	0	0.0503333333333333	k__Bacteria	p__Tenericutes	c__Mollicutes	o__NB1-n	f__RFN82		OTU_2096
0.524271844660194	0.666666666666667	271.8	0.0000970873786407767	0.000123456790123457	0.0503333333333333	k__Bacteria	p__Firmicutes	c__OPB54	o__	f__		OTU_3199
1.12764368455341	0.085813582267483	0	0.0502912621359223	0.00382716049382716	0	k__Bacteria	p__Chloroflexi	c__Caldilineae	o__Caldilineales	f__Caldilineaceae	Candidatus Defluviifilum	OTU_537
0.00761505966056474	2.62095938177363	0.0174300254452926	0.000145631067961165	0.0501234567901235	0.000333333333333333	k__Bacteria	p__Actinobacteria	c__Acidimicrobiia	o__Acidimicrobiales	f__Acidimicrobiaceae	uncultured	OTU_719
0.490794542609555	0.647211459024214	0	0.0380097087378641	0.0501234567901235	0	k__Bacteria	p__Proteobacteria	c__Alphaproteobacteria	o__Rhizobiales	f__Hyphomicrobiaceae	Vasilyevaea	OTU_886
0.66504854368932	NA	685	0.0000485436893203884	0	0.05	k__Bacteria	p__Bacteroidetes	c__Bacteroidia	o__Bacteroidales			OTU_3381
3.17030268418047	0.149019607843137	0.0211764705882353	0.0499029126213592	0.00234567901234568	0.000333333333333333	k__Bacteria	p__Firmicutes	c__Clostridia	o__Clostridiales	f__Ruminococcaceae	Ruminococcus 1	OTU_345
6.4878640776699	67.3333333333333	0.9	0.00480582524271845	0.0498765432098765	0.000666666666666667	k__Bacteria	p__Synergistetes	c__Synergistia	o__Synergistales	f__Synergistaceae	Thermanaerovibrio	OTU_1794
0.0222630008973105	0.0640735894690932	0	0.0173300970873786	0.0498765432098765	0	k__Bacteria	p__Firmicutes	c__Clostridia	o__Clostridiales	f__Ruminococcaceae	Ruminococcus 2	OTU_409
85.2924757281553	0	1.14166666666667	0.0498058252427184	0	0.000666666666666667	k__Bacteria	p__Firmicutes	c__Clostridia	o__Clostridiales	f__Christensenellaceae	Christensenellaceae R-7 group	OTU_979
681.674757281553	NA	NA	0.0497572815533981	0	0	k__Bacteria	p__Lentisphaerae	c__PBS-III-20	o__	f__		OTU_714
Inf	Inf	Inf	0.0496116504854369	0.000493827160493827	0.000333333333333333	k__Bacteria	p__Spirochaetae	c__Spirochaetes	o__Spirochaetales	f__Spirochaetaceae	uncultured	OTU_659
0.555479070507719	0.201022060311678	0.0037431693989071	0.0494660194174757	0.0179012345679012	0.000333333333333333	k__Bacteria	p__Proteobacteria	c__Alphaproteobacteria	o__Rhizobiales	f__Bradyrhizobiaceae		OTU_21948
0.422568836543053	0.728597449908925	0.00491803278688525	0.0286407766990291	0.0493827160493827	0.000333333333333333	k__Bacteria	p__Proteobacteria	c__Alphaproteobacteria	o__Rhizobiales	f__Bradyrhizobiaceae	Bosea	OTU_751
0.603238848833476	0.312878562208321	0	0.0492718446601942	0.0255555555555556	0	k__Bacteria	p__Proteobacteria	c__Alphaproteobacteria	o__Rhizobiales	f__Nordellaceae	JG35-K1-AG5	OTU_25686
112.504045307443	0	2.28333333333333	0.0492718446601942	0	0.001	k__Bacteria	p__Chloroflexi	c__Anaerolineae	o__Anaerolineales	f__Anaerolineaceae	T78	OTU_912
1.82079506691157	0.607974641307975	0	0.0491747572815534	0.0164197530864198	0	k__Bacteria	p__Actinobacteria	c__Actinobacteria	o__Frankiales	f__Geodermatophilaceae	c22	OTU_637
0.01304016752332	6.58303074316146	NA	0.0000970873786407767	0.0490123456790123	0	k__Bacteria	p__Saccharibacteria	c__	o__	f__		OTU_1259
1.03041471892605	0.185318549001677	0.0140946502057613	0.0487378640776699	0.00876543209876543	0.000666666666666667	k__Bacteria	p__Proteobacteria	c__Gammaproteobacteria	o__Xanthomonadales	f__Competibacteraceae	Candidatus Competibacter	OTU_411
95.1969486823856	1.69135802469136	5.87142857142857	0.0486407766990291	0.000864197530864198	0.003	k__Bacteria	p__Firmicutes	c__Clostridia	o__Clostridiales	f__Christensenellaceae	Christensenellaceae R-7 group	OTU_754
0.563428222921852	0.00287157559370349	0.0387662705149972	0.0484466019417476	0.000246913580246914	0.00333333333333333	k__Bacteria	p__Proteobacteria	c__Gammaproteobacteria	o__Xanthomonadales	f__Competibacteraceae	Candidatus Competibacter	OTU_330
0.158383046750107	0.266270018344985	0	0.0287864077669903	0.0483950617283951	0	k__Bacteria	p__Saccharibacteria	c__	o__	f__		OTU_111
0.524271844660194	1.33333333333333	522	0.0000485436893203884	0.000123456790123457	0.0483333333333333	k__Bacteria	p__Firmicutes	c__Clostridia	o__Clostridiales	f__Family XI		OTU_32165
164.765776699029	1.69135802469136	2.28333333333333	0.0481067961165049	0.000493827160493827	0.000666666666666667	k__Bacteria	p__Candidate division SR1	c__	o__	f__		OTU_791
1.83595847965296	3.49067507223536	0.024290780141844	0.0251941747572816	0.0479012345679012	0.000333333333333333	k__Bacteria	p__Actinobacteria	c__Actinobacteria	o__Frankiales	f__Geodermatophilaceae	c22	OTU_603
0.23187336070639	0.0448556760437949	0.00161480433757661	0.0478640776699029	0.00925925925925926	0.000333333333333333	k__Bacteria	p__Proteobacteria	c__Betaproteobacteria	o__Burkholderiales	f__Comamonadaceae	Simplicispira	OTU_64553
0.32816805867639	1.42916060164968	0	0.0109708737864078	0.0477777777777778	0	k__Bacteria	p__Proteobacteria	c__Betaproteobacteria	o__Rhodocyclales	f__Rhodocyclaceae	Propionivibrio	OTU_945
0.728018256297778	1.08449202247652	0.0227574750830565	0.0319902912621359	0.0476543209876543	0.001	k__Bacteria	p__Proteobacteria	c__Alphaproteobacteria	o__Rhizobiales	f__Hyphomicrobiaceae	Devosia	OTU_613
0.505767866040556	0.336693354837471	0.0142042509072058	0.0474757281553398	0.0316049382716049	0.00133333333333333	k__Bacteria	p__Chlorobi	c__Chlorobia	o__Chlorobiales	f__SJA-28	K2-30-37	OTU_254
1.30998473222675	0.0886598964555954	0	0.0474271844660194	0.00320987654320988	0	k__Bacteria	p__Proteobacteria	c__Gammaproteobacteria	o__Xanthomonadales			OTU_463
1.5080081627605	2.057639380357	0	0.0345631067961165	0.0471604938271605	0	k__Bacteria	p__Proteobacteria	c__Alphaproteobacteria	o__Rhodospirillales	f__Acetobacteraceae	Stella	OTU_697
2.66019417475728	644.407407407407	NA	0.000194174757281553	0.047037037037037	0	k__Bacteria	p__Firmicutes	c__Clostridia	o__Clostridiales			OTU_1596
0.0232803459825505	0.0373730668043569	0	0.0292233009708738	0.0469135802469136	0	k__Bacteria	p__Firmicutes	c__Bacilli	o__Lactobacillales	f__Enterococcaceae	Enterococcus	OTU_78
2.49029126213592	NA	126	0.000922330097087379	0	0.0466666666666667	k__Bacteria	p__Firmicutes	c__Clostridia	o__Clostridiales	f__Ruminococcaceae	Ruminiclostridium	OTU_1729
1.05180659298476	0.958529094718002	0	0.0466019417475728	0.0424691358024691	0	k__Bacteria	p__Proteobacteria	c__Alphaproteobacteria	o__Rhizobiales	f__Nordellaceae		OTU_2867
2.30486137885107	0.366359138922316	0	0.0466019417475728	0.00740740740740741	0	k__Bacteria	p__Proteobacteria	c__Betaproteobacteria	o__Burkholderiales	f__Comamonadaceae	Ottowia	OTU_579
0.351782434306706	0.0643704929419215	0.00503769075197647	0.0465533980582524	0.00851851851851852	0.000666666666666667	k__Bacteria	p__Proteobacteria	c__Alphaproteobacteria	o__Sphingomonadales	f__Sphingomonadales Incertae Sedis	M05-Pitesti	OTU_406
0.103357271956623	0.275306608090793	0	0.0174271844660194	0.0464197530864198	0	k__Bacteria	p__Firmicutes	c__Clostridia	o__Clostridiales	f__Family XI	Gallicola	OTU_523
166.893203883495	1.77777777777778	NA	0.0463592233009709	0.000493827160493827	0	k__Bacteria	p__Bacteroidetes	c__Bacteroidia	o__Bacteroidales	f__Rs-E47 termite group		OTU_529
316.895631067961	1.69135802469136	NA	0.0462621359223301	0.000246913580246914	0	k__Bacteria	p__Firmicutes	c__Clostridia	o__Clostridiales			OTU_848
632.461165048544	8.45679012345679	4.56666666666667	0.0461650485436893	0.000617283950617284	0.000333333333333333	k__Bacteria	p__Actinobacteria	c__Thermoleophilia	o__Gaiellales	f__BVA77		OTU_1305
0.81103480937722	0.112901947732928	0.0293110825845101	0.0461165048543689	0.00641975308641975	0.00166666666666667	k__Bacteria	p__Bacteroidetes	c__Sphingobacteriia	o__Sphingobacteriales	f__Chitinophagaceae	Terrimonas	OTU_17124
165.669902912621	1.33333333333333	0	0.0460194174757282	0.00037037037037037	0	k__Bacteria	p__Spirochaetae	c__Spirochaetes	o__Spirochaetales	f__V2072-189E03		OTU_703
1.9411501120239	2.54358974358974	0.0369230769230769	0.0350485436893204	0.0459259259259259	0.000666666666666667	k__Bacteria	p__Firmicutes	c__Clostridia	o__Clostridiales	f__Clostridiaceae 1	Clostridium sensu stricto 1	OTU_11675
0.76390711099449	2.83416750083417	0	0.012378640776699	0.0459259259259259	0	k__Bacteria	p__Proteobacteria	c__Alphaproteobacteria	o__Rhodobacterales	f__Rhodobacteraceae	Falsirhodobacter	OTU_15402
0.0342436919514826	0.425131319214427	0	0.00368932038834951	0.0458024691358025	0	k__Bacteria	p__Actinobacteria	c__Actinobacteria	o__Corynebacteriales	f__Nocardiaceae	Rhodococcus	OTU_408
Inf	Inf	Inf	0.0000970873786407767	0.000123456790123457	0.0456666666666667	k__Bacteria	p__Firmicutes	c__Clostridia	o__D8A-2	f__MRE50b23		OTU_33357
2.22791262135922	0.36847442680776	0.146785714285714	0.0455339805825243	0.00753086419753086	0.003	k__Bacteria	p__Proteobacteria	c__Alphaproteobacteria	o__Rhodospirillales	f__Rhodospirillaceae	Defluviicoccus	OTU_706
Inf	NA	NA	0.0454368932038835	0	0	k__Bacteria	p__Bacteroidetes	c__Sphingobacteriia	o__Sphingobacteriales	f__WCHB1-69		OTU_1032
3.14563106796117	489.333333333333	3.6	0.00029126213592233	0.0453086419753086	0.000333333333333333	k__Bacteria	p__Firmicutes	c__Clostridia	o__Clostridiales	f__Ruminococcaceae	Ruminococcaceae UCG-010	OTU_1122
0.699655142116593	0.258295625942685	0.0051659125188537	0.0451456310679612	0.0166666666666667	0.000333333333333333	k__Bacteria	p__Proteobacteria	c__Alphaproteobacteria	o__Rhizobiales	f__Hyphomicrobiaceae	Hyphomicrobium	OTU_416
54.1747572815534	0.296296296296296	0	0.0451456310679612	0.000246913580246914	0	k__Bacteria	p__Synergistetes	c__Synergistia	o__Synergistales	f__Synergistaceae	Thermovirga	OTU_674
0.705516480331725	0.27768564584485	0.00524301569077689	0.0448543689320388	0.0176543209876543	0.000333333333333333	k__Bacteria	p__Proteobacteria	c__Alphaproteobacteria	o__Rhodobacterales	f__Rhodobacteraceae	Rhodobacter	OTU_1099
1.04854368932039	161.333333333333	0	0.00029126213592233	0.0448148148148148	0	k__Bacteria	p__Firmicutes	c__Clostridia	o__Clostridiales	f__Family XVIII	Symbiobacterium	OTU_1901
Inf	Inf	NA	0.0447087378640777	0.00037037037037037	0	k__Bacteria	p__Armatimonadetes	c__	o__	f__		OTU_470
12.6359223300971	612.271604938272	4.56666666666667	0.000922330097087379	0.0446913580246914	0.000333333333333333	k__Bacteria	p__Firmicutes	c__Clostridia	o__Clostridiales	f__Peptococcaceae	uncultured	OTU_1154
39.3203883495146	33.3333333333333	482.4	0.00364077669902913	0.00308641975308642	0.0446666666666667	k__Bacteria	p__Actinobacteria	c__OPB41	o__	f__		OTU_1535
NA	Inf	Inf	0	0.000617283950617284	0.0446666666666667	k__Bacteria	p__Firmicutes	c__Clostridia	o__Clostridiales	f__Syntrophomonadaceae	uncultured	OTU_2209
0.886731391585761	0.563786008230453	203.977777777778	0.000194174757281553	0.000123456790123457	0.0446666666666667	k__Bacteria	p__Firmicutes	c__Clostridia	o__Clostridiales	f__Family XI	Tissierella	OTU_528
611.844660194175	3.38271604938272	22.8333333333333	0.0446601941747573	0.000246913580246914	0.00166666666666667	k__Bacteria	p__Chloroflexi	c__Anaerolineae	o__Anaerolineales	f__Anaerolineaceae	Anaerolinea	OTU_661
0.496249814847232	0.846851937466824	0.006333795654184	0.0261165048543689	0.0445679012345679	0.000333333333333333	k__Bacteria	p__Proteobacteria	c__Alphaproteobacteria	o__Rhizobiales	f__Hyphomicrobiaceae	Devosia	OTU_334
28.5970873786408	0.338271604938272	121.473333333333	0.0104368932038835	0.000123456790123457	0.0443333333333333	k__Bacteria	p__Atribacteria	c__	o__	f__		OTU_1214
0.262135922330097	119.666666666667	53.1	0.0000970873786407767	0.044320987654321	0.0196666666666667	k__Bacteria	p__Firmicutes	c__Clostridia	o__Thermoanaerobacterales	f__Thermoanaerobacteraceae	Gelria	OTU_982
101.198220064725	1.69135802469136	0.761111111111111	0.0443203883495146	0.000740740740740741	0.000333333333333333	k__Bacteria	p__Actinobacteria	c__OPB41	o__	f__		OTU_849
0.140481470463622	0.0125634765065282	0.00212008666047663	0.0441747572815534	0.00395061728395062	0.000666666666666667	k__Bacteria	p__Bacteroidetes	c__Sphingobacteriia	o__Sphingobacteriales	f__Chitinophagaceae	Terrimonas	OTU_132
1.00855685371071	0.751412429378531	0.0152542372881356	0.0440776699029126	0.0328395061728395	0.000666666666666667	k__Bacteria	p__Firmicutes	c__Clostridia	o__Clostridiales	f__Clostridiaceae 1	Clostridium sensu stricto 1	OTU_65864
Inf	Inf	NA	0.0440291262135922	0.000617283950617284	0	k__Bacteria	p__Firmicutes	c__Clostridia	o__Clostridiales	f__Gracilibacteraceae		OTU_2190
0.34040577264459	0.0391341303681409	0.00515425131677953	0.0440291262135922	0.00506172839506173	0.000666666666666667	k__Bacteria	p__Chloroflexi	c__Caldilineae	o__Caldilineales	f__Caldilineaceae	Candidatus Defluviifilum	OTU_363
9.96116504854369	NA	475.2	0.000922330097087379	0	0.044	k__Bacteria	p__Synergistetes	c__Synergistia	o__Synergistales	f__Synergistaceae	Aminobacterium	OTU_1998
0.524271844660194	10.6666666666667	475.2	0.0000485436893203884	0.000987654320987654	0.044	k__Bacteria	p__Firmicutes	c__Clostridia	o__Thermoanaerobacterales	f__Thermoanaerobacteraceae	Gelria	OTU_21586
Inf	Inf	NA	0.0439320388349515	0.00037037037037037	0	k__Bacteria						OTU_515
118.485436893204	NA	NA	0.0438834951456311	0	0	k__Bacteria	p__Armatimonadetes	c__	o__	f__		OTU_827
Inf	Inf	Inf	0.0437864077669903	0.000246913580246914	0.0236666666666667	k__Bacteria						OTU_503
0.440435966525526	0.0285618462319392	0	0.0437864077669903	0.00283950617283951	0	k__Bacteria	p__Proteobacteria	c__Gammaproteobacteria	o__Xanthomonadales	f__CCM19a	CCM19a	OTU_539
595.883495145631	5.07407407407407	9.13333333333333	0.043495145631068	0.00037037037037037	0.000666666666666667	k__Bacteria	p__Firmicutes	c__Clostridia	o__Thermoanaerobacterales	f__Thermoanaerobacteraceae	Gelria	OTU_1109
0.592329518037407	0.00336254080455538	0.0136182902584493	0.043495145631068	0.000246913580246914	0.001	k__Bacteria	p__Proteobacteria	c__Alphaproteobacteria	o__DB1-14	f__		OTU_319
18.3495145631068	0.666666666666667	234	0.00339805825242718	0.000123456790123457	0.0433333333333333	k__Bacteria	p__Firmicutes	c__OPB54	o__	f__		OTU_2932
0.3448661059004	0.627757485304322	0.00484270060091905	0.0237378640776699	0.0432098765432099	0.000333333333333333	k__Bacteria	p__Proteobacteria	c__Betaproteobacteria	o__Rhodocyclales	f__Rhodocyclaceae	Candidatus Accumulibacter	OTU_991
233.300970873786	0.666666666666667	0	0.0432038834951456	0.000123456790123457	0	k__Bacteria	p__Chloroflexi	c__SJA-15	o__	f__		OTU_3445
0.786407766990291	232.666666666667	18	0.000145631067961165	0.0430864197530864	0.00333333333333333	k__Bacteria	p__Firmicutes	c__OPB54	o__	f__		OTU_1372
0.55182231829039	0.137650278903787	0	0.0430582524271845	0.0107407407407407	0	k__Bacteria	p__Proteobacteria	c__Alphaproteobacteria	o__Rhizobiales	f__Hyphomicrobiaceae	Hyphomicrobium	OTU_9444
1.27539612491069	0.113489391267169	0	0.0430097087378641	0.00382716049382716	0	k__Bacteria	p__Chloroflexi	c__Caldilineae	o__Caldilineales	f__Caldilineaceae	uncultured	OTU_972
153.611650485437	1.33333333333333	464.4	0.0142233009708738	0.000123456790123457	0.043	k__Bacteria	p__Bacteroidetes	c__Bacteroidia	o__Bacteroidales	f__Marinilabiaceae	uncultured	OTU_776
0.349514563106796	NA	154.8	0.0000970873786407767	0	0.043	k__Bacteria	p__Firmicutes	c__Clostridia	o__Clostridiales	f__Caldicoprobacteraceae	Caldicoprobacter	OTU_2906
2.62135922330097	4	464.4	0.000242718446601942	0.00037037037037037	0.043	k__Bacteria	p__Firmicutes	c__OPB54	o__	f__		OTU_6720
0.359353858570513	0.0878761809894654	0.0139568052159739	0.0429126213592233	0.0104938271604938	0.00166666666666667	k__Bacteria	p__Acidobacteria	c__Acidobacteria	o__Subgroup 4	f__DS-100	T1-5	OTU_506
0.54340085278236	0.342354734802893	0.00424017332095326	0.0427184466019417	0.0269135802469136	0.000333333333333333	k__Bacteria	p__Actinobacteria	c__Actinobacteria				OTU_267
0.984092101810548	0.911390557223891	0.00771396396396396	0.0425242718446602	0.0393827160493827	0.000333333333333333	k__Bacteria	p__Proteobacteria	c__Alphaproteobacteria	o__Rhizobiales	f__Phyllobacteriaceae		OTU_49056
Inf	Inf	Inf	0.00436893203883495	0.000123456790123457	0.0423333333333333	k__Bacteria	p__Synergistetes	c__Synergistia	o__Synergistales	f__Synergistaceae	Thermovirga	OTU_2313
0.91747572815534	NA	114.3	0.000339805825242718	0	0.0423333333333333	k__Bacteria	p__Firmicutes	c__Clostridia	o__Clostridiales	f__Family XI	Tepidimicrobium	OTU_3794
192.864077669903	0	4.56666666666667	0.0422330097087379	0	0.001	k__Bacteria	p__Firmicutes	c__Clostridia	o__Clostridiales	f__Ruminococcaceae	Fastidiosipila	OTU_1384
288.631067961165	1.69135802469136	2.28333333333333	0.0421359223300971	0.000246913580246914	0.000333333333333333	k__Bacteria	p__Chloroflexi	c__Anaerolineae	o__Anaerolineales	f__Anaerolineaceae	uncultured	OTU_669
1.48201027984009	1.01089324618736	0.0117647058823529	0.0419902912621359	0.028641975308642	0.000333333333333333	k__Bacteria	p__Firmicutes	c__Clostridia	o__Clostridiales	f__Peptostreptococcaceae		OTU_14835
0.465533980582524	57.5061728395062	28.3133333333333	0.000339805825242718	0.0419753086419753	0.0206666666666667	k__Bacteria	p__Atribacteria	c__Atribacteria Incertae Sedis	o__Unknown Order	f__Caldatribacteriaceae		OTU_1609
Inf	Inf	NA	0.041747572815534	0.000123456790123457	0	k__Bacteria	p__Firmicutes	c__Clostridia	o__Clostridiales	f__Peptococcaceae	Cryptanaerobacter	OTU_1258
Inf	Inf	NA	0.00354368932038835	0.0417283950617284	0	k__Bacteria	p__Chloroflexi	c__Anaerolineae	o__Anaerolineales	f__Anaerolineaceae	SJA-170	OTU_1237
0.460418222554145	8.79506172839506	0	0.00218446601941748	0.0417283950617284	0	k__Bacteria	p__Actinobacteria	c__Actinobacteria	o__Micrococcales	f__Intrasporangiaceae	Tetrasphaera	OTU_52486
Inf	Inf	Inf	0.0000485436893203884	0.000246913580246914	0.0416666666666667	k__Bacteria	p__Firmicutes	c__OPB54	o__	f__		OTU_3053
2.62135922330097	2.66666666666667	450	0.000242718446601942	0.000246913580246914	0.0416666666666667	k__Bacteria	p__Firmicutes	c__Clostridia	o__Clostridiales	f__Syntrophomonadaceae	Dethiobacter	OTU_4182
0.47798619093036	0.418934187476029	0	0.0415533980582524	0.0364197530864198	0	k__Bacteria	p__Chloroflexi	c__Ardenticatenia	o__419	f__2-1	Candidatus Promineofilum	OTU_247
0.844898224152108	0.525250857593602	0.00678553739474988	0.041504854368932	0.0258024691358025	0.000333333333333333	k__Bacteria	p__Proteobacteria	c__Alphaproteobacteria	o__Rhizobiales	f__Hyphomicrobiaceae	Pedomicrobium	OTU_531
1.25316983045935	2.12050856826976	0	0.0245145631067961	0.0414814814814815	0	k__Bacteria	p__Actinobacteria	c__Acidimicrobiia	o__Acidimicrobiales	f__Acidimicrobiaceae	CL500-29 marine group	OTU_555
0.93084919519673	0.0834551656920078	0.0300438596491228	0.0413106796116505	0.0037037037037037	0.00133333333333333	k__Bacteria	p__Proteobacteria	c__Alphaproteobacteria	o__Rhizobiales	f__Bradyrhizobiaceae	uncultured	OTU_388
8.38834951456311	86.3333333333333	110.7	0.00310679611650485	0.0319753086419753	0.041	k__Bacteria	p__Chloroflexi					OTU_1007
Inf	Inf	Inf	0.00548543689320388	0.00037037037037037	0.041	k__Bacteria	p__Spirochaetae	c__Spirochaetes	o__Spirochaetales	f__Spirochaetaceae	Treponema 2	OTU_1673
Inf	Inf	NA	0.0408252427184466	0.000617283950617284	0	k__Bacteria	p__Firmicutes	c__Clostridia	o__Clostridiales	f__Ruminococcaceae	Ruminococcus 1	OTU_329
0.264132754940439	0.0415842162099057	0.00431836091410559	0.0407766990291262	0.00641975308641975	0.000666666666666667	k__Bacteria	p__Proteobacteria	c__Gammaproteobacteria	o__Xanthomonadales	f__Xanthomonadaceae	sipK9	OTU_393
0.22168284789644	185.485596707819	1.52222222222222	0.0000485436893203884	0.0406172839506173	0.000333333333333333	k__Bacteria	p__Firmicutes	c__Clostridia	o__Clostridiales			OTU_1367
6.31796116504854	0.153759820426487	0	0.0405825242718447	0.000987654320987654	0	k__Bacteria	p__Acidobacteria	c__Acidobacteria	o__Subgroup 4	f__11-24		OTU_670
0.46624040543925	0.841829183761404	0.0346484572584724	0.0224271844660194	0.0404938271604938	0.00166666666666667	k__Bacteria	p__Actinobacteria	c__Actinobacteria	o__Propionibacteriales	f__Propionibacteriaceae	sbr-gs28	OTU_487
0.495058557185772	0.0515750429053867	0	0.0402912621359223	0.00419753086419753	0	k__Bacteria	p__Actinobacteria	c__Actinobacteria	o__Propionibacteriales	f__Nocardioidaceae	Aeromicrobium	OTU_429
1.93874575457134	1.18932949439428	0.0645465253239105	0.0400485436893204	0.0245679012345679	0.00133333333333333	k__Bacteria	p__Proteobacteria	c__Alphaproteobacteria	o__Rhizobiales	f__Xanthobacteraceae	Variibacter	OTU_550
0.179068227331491	0.0430567643361377	0.00149042645778938	0.0400485436893204	0.00962962962962963	0.000333333333333333	k__Bacteria	p__Bacteroidetes	c__Sphingobacteriia	o__Sphingobacteriales	f__Chitinophagaceae	Ferruginibacter	OTU_395
4.71844660194175	432	NA	0.000436893203883495	0.04	0	k__Bacteria	p__Firmicutes	c__OPB54	o__Hydrogenisporales	f__Hydrogenisporaceae		OTU_1202
0.129765569500355	6.68292682926829	0.111382113821138	0.000776699029126214	0.04	0.000666666666666667	k__Bacteria	p__Actinobacteria	c__Actinobacteria	o__Propionibacteriales	f__Nocardioidaceae	Nocardioides	OTU_1341
Inf	NA	Inf	0.0000970873786407767	0	0.04	k__Bacteria	p__Firmicutes	c__Clostridia	o__Thermoanaerobacterales	f__Thermoanaerobacteraceae	Gelria	OTU_2767
0.836193271618876	0.0697674418604651	0.0976744186046511	0.0399514563106796	0.00333333333333333	0.00466666666666667	k__Bacteria	p__Proteobacteria	c__Betaproteobacteria	o__Burkholderiales	f__Comamonadaceae	Polaromonas	OTU_1057
Inf	Inf	Inf	0.000145631067961165	0.0158024691358025	0.0396666666666667	k__Bacteria	p__Firmicutes	c__Clostridia				OTU_5512
17.8470873786408	0.277777777777778	0	0.0396601941747573	0.000617283950617284	0	k__Bacteria	p__Verrucomicrobia	c__Opitutae	o__Opitutales	f__Opitutaceae	Opitutus	OTU_1536
0.117235292327358	0.447230929989551	0	0.0103883495145631	0.0396296296296296	0	k__Bacteria	p__Actinobacteria	c__Actinobacteria	o__Micrococcales	f__Sanguibacteraceae	Sanguibacter	OTU_621
71.3009708737864	NA	2.4	0.0396116504854369	0	0.00133333333333333	k__Bacteria	p__SHA-109	c__	o__	f__		OTU_817
Inf	Inf	NA	0.00029126213592233	0.0395061728395062	0	k__Bacteria	p__Firmicutes	c__Clostridia	o__Thermoanaerobacterales	f__Thermoanaerobacteraceae	Gelria	OTU_2332
425.708737864078	6.66666666666667	0	0.0394174757281553	0.000617283950617284	0	k__Bacteria	p__Bacteroidetes	c__Bacteroidia	o__Bacteroidia Incertae Sedis	f__Prolixibacteraceae	Prolixibacter	OTU_694
0.31300577136285	0.575819861127581	0.00487371042333689	0.0214077669902913	0.0393827160493827	0.000333333333333333	k__Bacteria	p__Chloroflexi	c__Caldilineae	o__Caldilineales	f__Caldilineaceae	Candidatus Defluviifilum	OTU_9826
NA	NA	Inf	0	0	0.0393333333333333	k__Bacteria						OTU_3104
NA	NA	Inf	0	0	0.0393333333333333	k__Bacteria	p__Firmicutes	c__Clostridia	o__Thermoanaerobacterales	f__Thermoanaerobacteraceae	Moorella	OTU_3366
41.3280166435506	76.8359788359788	13.7	0.0211165048543689	0.0392592592592593	0.007	k__Bacteria	p__Firmicutes	c__Clostridia	o__Clostridiales	f__Christensenellaceae	uncultured	OTU_1735
1.09102734945111	1.75768579036553	0	0.024368932038835	0.0392592592592593	0	k__Bacteria	p__Actinobacteria	c__Actinobacteria				OTU_542
Inf	Inf	Inf	0.0392233009708738	0.00037037037037037	0.0116666666666667	k__Bacteria	p__Proteobacteria	c__Deltaproteobacteria	o__Syntrophobacterales	f__Syntrophaceae	Smithella	OTU_1533
268.679611650485	4.22839506172839	13.7	0.0392233009708738	0.000617283950617284	0.002	k__Bacteria	p__Chloroflexi	c__Anaerolineae	o__Anaerolineales	f__Anaerolineaceae	uncultured	OTU_591
1.0606604244215	0.691919191919192	0.00902503293807642	0.0391747572815534	0.0255555555555556	0.000333333333333333	k__Bacteria	p__Actinobacteria	c__Actinobacteria	o__Micrococcales	f__Intrasporangiaceae	Tetrasphaera	OTU_23052
Inf	Inf	Inf	0.00480582524271845	0.000123456790123457	0.039	k__Bacteria	p__Firmicutes	c__OPB54	o__Hydrogenisporales	f__MBA03		OTU_2193
Inf	Inf	Inf	0.0389320388349515	0.000493827160493827	0.00133333333333333	k__Bacteria	p__Actinobacteria	c__Actinobacteria	o__Kineosporiales	f__Kineosporiaceae		OTU_639
0.0811342407914278	0.33677482792527	0.00865992414664981	0.00936893203883495	0.0388888888888889	0.001	k__Bacteria	p__Saccharibacteria	c__	o__	f__		OTU_97
NA	NA	Inf	0	0	0.0386666666666667	k__Bacteria	p__Firmicutes					OTU_4057
Inf	Inf	Inf	0.000533980582524272	0.000864197530864198	0.0383333333333333	k__Bacteria						OTU_3157
0.587178935725697	0.829621815908736	0.00722573839662447	0.0270873786407767	0.0382716049382716	0.000333333333333333	k__Bacteria	p__Chloroflexi	c__SJA-15	o__1-20	f__1-20	Candidatus Sarcinathrix	OTU_446
Inf	Inf	Inf	0.0382038834951456	0.000246913580246914	0.000333333333333333	k__Bacteria	p__Firmicutes	c__Clostridia	o__Clostridiales	f__Gracilibacteraceae		OTU_28835
2.09708737864078	412	NA	0.000194174757281553	0.0381481481481481	0	k__Bacteria	p__Firmicutes	c__Clostridia	o__Clostridiales	f__Lachnospiraceae	Mobilitalea	OTU_1808
1.59165581340279	0.783800060222824	0	0.0381067961165049	0.0187654320987654	0	k__Bacteria	p__Chloroflexi	c__Caldilineae	o__Caldilineales	f__Caldilineaceae	uncultured	OTU_508
57.8592233009709	0.939643347050754	1.52222222222222	0.0380097087378641	0.000617283950617284	0.001	k__Bacteria	p__Chloroflexi	c__Anaerolineae	o__Anaerolineales	f__Anaerolineaceae	Levilinea	OTU_620
Inf	NA	Inf	0.0000970873786407767	0	0.038	k__Bacteria	p__Firmicutes	c__Clostridia	o__Clostridiales	f__Family XI		OTU_3267
1.69859939519338	0.621088848411253	0	0.0378155339805825	0.0138271604938272	0	k__Bacteria	p__Proteobacteria	c__Betaproteobacteria	o__Burkholderiales	f__Burkholderiaceae	Lautropia	OTU_829
1.04854368932039	136	96	0.00029126213592233	0.0377777777777778	0.0266666666666667	k__Bacteria	p__Firmicutes					OTU_2004
1.00414444145976	2.04567413263065	0.0361001317523057	0.0185436893203883	0.0377777777777778	0.000666666666666667	k__Bacteria	p__Proteobacteria	c__Gammaproteobacteria	o__Run-SP154	f__Run-SP154	QEEB1BB10	OTU_60116
0.91747572815534	32.3333333333333	101.7	0.000339805825242718	0.0119753086419753	0.0376666666666667	k__Bacteria	p__Firmicutes	c__Clostridia	o__Clostridiales	f__Clostridiaceae 1	Clostridium sensu stricto 8	OTU_1062
Inf	Inf	Inf	0.000631067961165049	0.000617283950617284	0.0376666666666667	k__Bacteria	p__Firmicutes	c__Clostridia	o__Clostridiales	f__Ruminococcaceae		OTU_2069
NA	NA	Inf	0	0	0.0376666666666667	k__Bacteria	p__Firmicutes	c__Clostridia	o__D8A-2	f__MRE50b23		OTU_3715
Inf	Inf	Inf	0.000145631067961165	0.0375308641975309	0.000333333333333333	k__Bacteria	p__Firmicutes	c__OPB54	o__	f__		OTU_2709
1.31067961165049	202	3.6	0.000242718446601942	0.0374074074074074	0.000666666666666667	k__Bacteria	p__Firmicutes	c__OPB54	o__	f__		OTU_1971
0.366609903354933	0.583691892347929	0	0.023495145631068	0.0374074074074074	0	k__Bacteria	p__Proteobacteria	c__Betaproteobacteria	o__Burkholderiales	f__Alcaligenaceae	uncultured	OTU_490
0.0817900301294964	0.0110758152072106	0.000729382952669968	0.037378640776699	0.00506172839506173	0.000333333333333333	k__Bacteria	p__Proteobacteria	c__Betaproteobacteria	o__Rhodocyclales	f__Rhodocyclaceae	Ferribacterium	OTU_163
2.0082371378335	0.619276757072033	0.0359580052493438	0.0372330097087379	0.0114814814814815	0.000666666666666667	k__Bacteria	p__Actinobacteria	c__Thermoleophilia	o__Solirubrobacterales			OTU_638
100.398058252427	0.666666666666667	0	0.0371844660194175	0.000246913580246914	0	k__Bacteria	p__Chloroflexi	c__Anaerolineae	o__Anaerolineales	f__Anaerolineaceae	Leptolinea	OTU_742
0.77588996763754	84.8497942386831	0.761111111111111	0.000339805825242718	0.0371604938271605	0.000333333333333333	k__Bacteria	p__Firmicutes	c__Clostridia	o__Thermoanaerobacterales	f__Thermodesulfobiaceae	Coprothermobacter	OTU_63539
0.635879747913473	0.294609981744485	0.00572263993316625	0.0370388349514563	0.0171604938271605	0.000333333333333333	k__Bacteria	p__Proteobacteria	c__Alphaproteobacteria	o__Rhizobiales	f__Meganemaceae		OTU_556
0.3295013239188	0.185610068943402	0.0088961038961039	0.0370388349514563	0.0208641975308642	0.001	k__Bacteria	p__Proteobacteria	c__Betaproteobacteria	o__Burkholderiales	f__Comamonadaceae		OTU_576
Inf	NA	Inf	0.00029126213592233	0	0.037	k__Bacteria	p__Planctomycetes	c__Phycisphaerae	o__KCLunmb-38-53	f__		OTU_2045
100.821359223301	4.7358024691358	2.74	0.0367961165048544	0.0017283950617284	0.001	k__Bacteria	p__Armatimonadetes	c__	o__	f__		OTU_598
Inf	NA	Inf	0.0367961165048544	0	0.000333333333333333	k__Bacteria	p__Firmicutes	c__Clostridia	o__Clostridiales	f__Lachnospiraceae		OTU_953
1.48071102227299	0.174110384894699	0.0268627450980392	0.036747572815534	0.00432098765432099	0.000666666666666667	k__Bacteria	p__Chloroflexi	c__TK10	o__mle1-48	f__mle1-48	mle1-48	OTU_2073
0.524819101283013	0.0194206036238047	0.00953375086986778	0.0366990291262136	0.00135802469135802	0.000666666666666667	k__Bacteria	p__Proteobacteria	c__Gammaproteobacteria	o__Xanthomonadales	f__Xanthomonadales Incertae Sedis	Acidibacter	OTU_444
100.156310679612	1.01481481481481	1.82666666666667	0.0365533980582524	0.00037037037037037	0.000666666666666667	k__Bacteria	p__Firmicutes	c__Clostridia	o__Clostridiales	f__Ruminococcaceae	Fastidiosipila	OTU_913
0.271175092065618	0.850574712643678	0	0.0116504854368932	0.0365432098765432	0	k__Bacteria	p__Actinobacteria	c__Actinobacteria	o__Propionibacteriales	f__Propionibacteriaceae	Tessaracoccus	OTU_9083
1.8661063613969	0.126220748111295	0.0511194029850746	0.036504854368932	0.00246913580246914	0.001	k__Bacteria	p__Chloroflexi	c__Caldilineae	o__Caldilineales	f__Caldilineaceae	Candidatus Defluviifilum	OTU_14883
0.798058252427184	0.988021024324655	0	0.0294174757281553	0.0364197530864198	0	k__Bacteria	p__Proteobacteria	c__Alphaproteobacteria	o__Rhizobiales	f__Hyphomicrobiaceae	uncultured	OTU_15113
Inf	NA	Inf	0.000436893203883495	0	0.0363333333333333	k__Bacteria	p__Firmicutes	c__Clostridia	o__Clostridiales	f__Defluviitaleaceae	Defluviitalea	OTU_2497
0.678657995470139	0.66454448991966	0.0186903137789905	0.0363106796116505	0.0355555555555556	0.001	k__Bacteria	p__Proteobacteria	c__Alphaproteobacteria	o__Rhizobiales	f__Hyphomicrobiaceae	Devosia	OTU_12073
130.718446601942	0.444444444444444	1.2	0.0363106796116505	0.000123456790123457	0.000333333333333333	k__Bacteria	p__Atribacteria	c__Atribacteria Incertae Sedis	o__Unknown Order	f__Caldatribacteriaceae		OTU_2146
0.1343364888749	0.617915088821157	0.0227763923524522	0.00786407766990291	0.0361728395061728	0.00133333333333333	k__Bacteria	p__SHA-109	c__	o__	f__		OTU_390
65.0970873786408	0.222222222222222	0.6	0.0361650485436893	0.000123456790123457	0.000333333333333333	k__Bacteria	p__Parcubacteria	c__	o__	f__		OTU_818
0.981738326398521	0.0939643347050755	0	0.0361165048543689	0.00345679012345679	0	k__Bacteria	p__Chloroflexi	c__Thermomicrobia	o__AKYG1722	f__		OTU_513
247.065533980583	NA	4.56666666666667	0.0360679611650485	0	0.000666666666666667	k__Bacteria	p__Lentisphaerae	c__BS5	o__BS5	f__063F12		OTU_1760
Inf	NA	NA	0.0360679611650485	0	0	k__Bacteria	p__Chloroflexi	c__Anaerolineae	o__Anaerolineales	f__Anaerolineaceae		OTU_766
4.32233009708738	0.177777777777778	0	0.0360194174757282	0.00148148148148148	0	k__Bacteria	p__Synergistetes	c__Synergistia	o__Synergistales	f__Synergistaceae	Lactivibrio	OTU_16591
NA	1.33333333333333	388.8	0	0.000123456790123457	0.036	k__Bacteria	p__Firmicutes	c__Clostridia	o__Clostridiales	f__Clostridiales vadinBB60 group		OTU_2481
246.067961165049	2.53703703703704	2.28333333333333	0.0359223300970874	0.00037037037037037	0.000333333333333333	k__Bacteria	p__Firmicutes	c__Clostridia	o__Clostridiales	f__Syntrophomonadaceae	Syntrophomonas	OTU_2129
0.546615241388482	1.11984892045775	0	0.0174757281553398	0.0358024691358025	0	k__Bacteria	p__Proteobacteria	c__Alphaproteobacteria	o__Rhizobiales	f__Hyphomicrobiaceae		OTU_22667
0.624122479462285	1.50921177587844	0	0.0148058252427184	0.0358024691358025	0	k__Bacteria	p__Chloroflexi	c__Ardenticatenia	o__419	f__2-1	Candidatus Promineofilum	OTU_30356
1.047309351921	0.690276458794977	0.00975783475783476	0.0357766990291262	0.0235802469135802	0.000333333333333333	k__Bacteria	p__Actinobacteria	c__Actinobacteria	o__Corynebacteriales			OTU_574
Inf	NA	Inf	0.000242718446601942	0	0.0356666666666667	k__Bacteria	p__Firmicutes	c__OPB54	o__	f__		OTU_5075
1.43799581865567	0.0598710805200481	0.0134709931170108	0.0355825242718447	0.00148148148148148	0.000333333333333333	k__Bacteria	p__Proteobacteria	c__Alphaproteobacteria	o__Sphingomonadales	f__Sphingomonadaceae		OTU_3087
Inf	Inf	Inf	0.000242718446601942	0.0355555555555556	0.0166666666666667	k__Bacteria						OTU_1393
1.76597349776961	3.29129129129129	0.0617117117117117	0.0190776699029126	0.0355555555555556	0.000666666666666667	k__Bacteria	p__Actinobacteria	c__Actinobacteria	o__Propionibacteriales	f__Propionibacteriaceae	Brooklawnia	OTU_709
80.6925566343042	0.563786008230453	NA	0.0353398058252427	0.000246913580246914	0	k__Bacteria	p__Chloroflexi	c__uncultured	o__	f__		OTU_994
3.14563106796117	1.33333333333333	381.6	0.00029126213592233	0.000123456790123457	0.0353333333333333	k__Bacteria	p__Firmicutes	c__Clostridia	o__Clostridiales	f__Ruminococcaceae		OTU_2606
Inf	Inf	Inf	0.00378640776699029	0.000493827160493827	0.0353333333333333	k__Bacteria	p__Firmicutes	c__Clostridia	o__Thermoanaerobacterales	f__Thermoanaerobacteraceae	Gelria	OTU_6066
0.886731391585761	161.242798353909	3.04444444444444	0.000194174757281553	0.0353086419753086	0.000666666666666667	k__Bacteria	p__Chloroflexi	c__Anaerolineae	o__Anaerolineales	f__Anaerolineaceae	uncultured	OTU_922
0.132115775939743	0.0375391032325339	0.00500521376433785	0.0351941747572816	0.01	0.00133333333333333	k__Bacteria	p__Proteobacteria	c__Gammaproteobacteria	o__Thiotrichales	f__Thiotrichaceae	Thiothrix	OTU_186
0.844261624936127	1.01481481481481	0	0.0292718446601942	0.0351851851851852	0	k__Bacteria	p__Proteobacteria	c__Alphaproteobacteria	o__Rhizobiales	f__A0839		OTU_365
240.747572815534	1.69135802469136	4.56666666666667	0.0351456310679612	0.000246913580246914	0.000666666666666667	k__Bacteria	p__Bacteroidetes	c__vadinHA17	o__vadinHA17	f__WCHB1-53	TSI14	OTU_663
0.642809659266588	0.764881654478257	0.0218152866242038	0.0294660194174757	0.0350617283950617	0.001	k__Bacteria	p__Proteobacteria	c__Alphaproteobacteria	o__Rhizobiales	f__Phyllobacteriaceae		OTU_50951
Inf	NA	Inf	0.000631067961165049	0	0.035	k__Bacteria	p__Chloroflexi	c__WCHB1-50	o__	f__		OTU_2467
0.154015745080833	0.0571220947547741	0.00146885386512276	0.0349514563106796	0.012962962962963	0.000333333333333333	k__Bacteria	p__Chlorobi	c__Ignavibacteria	o__Ignavibacteriales	f__PHOS-HE36	oca15	OTU_266
0.392264071298295	0.21506193094927	0.0112387202625103	0.0349029126213592	0.0191358024691358	0.001	k__Bacteria	p__Proteobacteria	c__Betaproteobacteria	o__Burkholderiales	f__Comamonadaceae	Rubrivivax	OTU_358
0.0302602116328714	0.00246180193197934	0	0.0349029126213592	0.00283950617283951	0	k__Bacteria	p__Fusobacteria	c__Fusobacteriia	o__Fusobacteriales	f__Leptotrichiaceae	Leptotrichia	OTU_46
0.655232329022319	1.76001093344267	0.0337023370233702	0.0129611650485437	0.0348148148148148	0.000666666666666667	k__Bacteria	p__Actinobacteria	c__Actinobacteria	o__Micrococcales	f__Intrasporangiaceae		OTU_56448
1.82600047359697	1.17073170731707	0	0.0346601941747573	0.0222222222222222	0	k__Bacteria	p__Firmicutes	c__Clostridia	o__Clostridiales	f__Clostridiaceae 1	Clostridium sensu stricto 1	OTU_18792
74.6563106796116	0.533333333333333	0	0.0345631067961165	0.000246913580246914	0	k__Bacteria	p__Bacteroidetes	c__Bacteroidia	o__Bacteroidia Incertae Sedis	f__Draconibacteriaceae	KD1-22	OTU_437
473.514563106796	NA	NA	0.0345631067961165	0	0	k__Bacteria	p__Firmicutes	c__Clostridia	o__Clostridiales	f__Syntrophomonadaceae	Syntrophomonas	OTU_816
0.212894920345438	0.342541436464088	0	0.0214077669902913	0.0344444444444444	0	k__Bacteria	p__Firmicutes	c__Clostridia	o__Clostridiales	f__Christensenellaceae	Christensenellaceae R-7 group	OTU_746
1.80658780642041	1.42566576793908	0	0.0344174757281553	0.0271604938271605	0	k__Bacteria	p__Proteobacteria	c__Alphaproteobacteria	o__Rhizobiales	f__Hyphomicrobiaceae	Pedomicrobium	OTU_15719
1.17961165048544	92.6666666666667	0	0.000436893203883495	0.034320987654321	0	k__Bacteria	p__Elusimicrobia	c__Elusimicrobia	o__12-31	f__		OTU_2130
1.23734031681145	0.53856400259909	0.0360526315789474	0.0343203883495146	0.0149382716049383	0.001	k__Bacteria	p__Actinobacteria	c__Thermoleophilia	o__Solirubrobacterales			OTU_610
0.543279092027895	6.59867849069727	NA	0.00281553398058252	0.0341975308641975	0	k__Bacteria	p__Actinobacteria	c__Acidimicrobiia	o__Acidimicrobiales	f__Microthricaceae	Candidatus Microthrix	OTU_9592
123.029126213592	0.444444444444444	8.4	0.0341747572815534	0.000123456790123457	0.00233333333333333	k__Bacteria	p__Firmicutes	c__Clostridia	o__Clostridiales	f__Christensenellaceae	Christensenellaceae R-7 group	OTU_2511
0.202758702344305	2.84643179765131	0	0.00242718446601942	0.0340740740740741	0	k__Bacteria	p__Actinobacteria	c__Actinobacteria	o__Propionibacteriales	f__Nocardioidaceae	Nocardioides	OTU_1115
NA	184	27	0	0.0340740740740741	0.005	k__Bacteria	p__Firmicutes	c__Clostridia	o__Clostridiales	f__Family XI		OTU_2454
0.932398058252427	0.372098765432099	0	0.0340291262135922	0.0135802469135802	0	k__Bacteria	p__Proteobacteria	c__Alphaproteobacteria	o__Rhizobiales	f__Hyphomicrobiaceae	Pedomicrobium	OTU_472
155.177993527508	0.563786008230453	0	0.0339805825242718	0.000123456790123457	0	k__Bacteria	p__Deferribacteres	c__Deferribacteres Incertae Sedis	o__Unknown Order	f__Unknown Family	Caldithrix	OTU_1263
1.06882801664355	2.07644400352734	0.0611607142857143	0.0174757281553398	0.0339506172839506	0.001	k__Bacteria	p__Chloroflexi	c__Thermomicrobia	o__JG30-KF-CM45	f__		OTU_1313
0.451560197952476	0.243502906278522	0.0133268482490272	0.0338834951456311	0.0182716049382716	0.001	k__Bacteria	p__Proteobacteria	c__Betaproteobacteria	o__Rhodocyclales	f__Rhodocyclaceae	Sulfuritalea	OTU_11600
0.492580159078338	0.910475636081399	0	0.0183009708737864	0.0338271604938272	0	k__Bacteria	p__Chloroflexi	c__Ardenticatenia	o__419	f__2-1	Candidatus Promineofilum	OTU_43997
72.2686084142395	154.477366255144	1.52222222222222	0.0158252427184466	0.0338271604938272	0.000333333333333333	k__Bacteria	p__Chlorobi	c__Chlorobia	o__Chlorobiales	f__OPB56		OTU_923
462.873786407767	1.69135802469136	164.4	0.0337864077669903	0.000123456790123457	0.012	k__Bacteria	p__Firmicutes	c__Clostridia	o__Clostridiales	f__Syntrophomonadaceae	Syntrophomonas	OTU_1215
Inf	NA	Inf	0.0000485436893203884	0	0.0336666666666667	k__Bacteria	p__Firmicutes	c__Clostridia	o__Clostridiales	f__Family XI		OTU_4951
7.33980582524272	1.33333333333333	181.8	0.00135922330097087	0.000246913580246914	0.0336666666666667	k__Bacteria	p__Firmicutes	c__OPB54	o__	f__		OTU_6987
0.0212034707755198	0.0108939144026863	0.000210096920623236	0.0336407766990291	0.0172839506172839	0.000333333333333333	k__Bacteria	p__Acidobacteria	c__Acidobacteria	o__Subgroup 4	f__Unknown Family	Blastocatella	OTU_65
0.461135863960932	0.323696776268587	0.00915163660654643	0.0335922330097087	0.0235802469135802	0.000666666666666667	k__Bacteria	p__Proteobacteria	c__Gammaproteobacteria	o__Xanthomonadales	f__Xanthomonadaceae	Thermomonas	OTU_524
Inf	NA	Inf	0.0334466019417476	0	0.000333333333333333	k__Bacteria	p__Aminicenantes	c__OPB95	o__OPB95	f__GuBH2	HS9-30	OTU_1129
0.298708244199441	0.0220516039725079	0.00297696653628857	0.0334466019417476	0.00246913580246914	0.000333333333333333	k__Bacteria	p__Bacteroidetes	c__Sphingobacteriia	o__Sphingobacteriales	f__Chitinophagaceae	Ferruginibacter	OTU_582
45.6888349514563	0.169135802469136	0.456666666666667	0.0333495145631068	0.000123456790123457	0.000333333333333333	k__Bacteria	p__Bacteroidetes	c__Bacteroidia	o__Bacteroidales	f__M2PB4-65 termite group		OTU_1278
456.888349514563	5.07407407407407	NA	0.0333495145631068	0.00037037037037037	0	k__Bacteria	p__Chloroflexi	c__WCHB1-50	o__	f__		OTU_2874
0.32357531835309	0.227590669044871	0.00646836638338055	0.0333495145631068	0.0234567901234568	0.000666666666666667	k__Bacteria	p__Chlorobi	c__Chlorobia	o__Chlorobiales	f__SJA-28		OTU_305
Inf	Inf	Inf	0.000728155339805825	0.000123456790123457	0.0333333333333333	k__Bacteria	p__Firmicutes	c__Clostridia	o__Clostridiales	f__Ruminococcaceae	Fastidiosipila	OTU_14426
58.7184466019417	1.33333333333333	360	0.0054368932038835	0.000123456790123457	0.0333333333333333	k__Bacteria	p__Firmicutes	c__Clostridia	o__Thermoanaerobacterales	f__Thermoanaerobacteraceae	Gelria	OTU_2046
152.074433656958	4.51028806584362	22.8333333333333	0.0333009708737864	0.000987654320987654	0.005	k__Bacteria	p__Hydrogenedentes	c__	o__	f__		OTU_605
1.39537792602299	0.534386124365675	0	0.0332038834951456	0.012716049382716	0	k__Bacteria	p__Proteobacteria	c__Alphaproteobacteria	o__Rhizobiales			OTU_881
178.776699029126	2.66666666666667	0	0.0331067961165049	0.000493827160493827	0	k__Bacteria	p__Saccharibacteria	c__Unknown Class	o__Unknown Order	f__Unknown Family	Candidatus Saccharimonas	OTU_11516
0.324277135525515	0.248259158340902	0	0.0330582524271845	0.0253086419753086	0	k__Bacteria	p__Proteobacteria	c__Alphaproteobacteria	o__Rhodobacterales	f__Rhodobacteraceae	Pseudorhodobacter	OTU_11785
2.66806457172402	1.17094017094017	0.0270216962524655	0.0329126213592233	0.0144444444444444	0.000333333333333333	k__Bacteria	p__Proteobacteria	c__Alphaproteobacteria	o__Rhizobiales	f__Nordellaceae	MNG7	OTU_2776
1.56895255025297	3.16831855329508	0	0.0162621359223301	0.0328395061728395	0	k__Bacteria	p__Actinobacteria	c__Actinobacteria	o__Propionibacteriales	f__Propionibacteriaceae	Aestuariimicrobium	OTU_1104
0.04201853270873	0.14429075128831	0.00732302685109845	0.0095631067961165	0.0328395061728395	0.00166666666666667	k__Bacteria	p__Firmicutes	c__Bacilli	o__Lactobacillales	f__Streptococcaceae	Streptococcus	OTU_355
0.172330097087379	1.6358024691358	0	0.00344660194174757	0.0327160493827161	0	k__Bacteria	p__Actinobacteria	c__Actinobacteria	o__Micrococcales	f__Dermatophilaceae	uncultured	OTU_839
111.894417475728	1.69135802469136	0	0.0326699029126214	0.000493827160493827	0	k__Bacteria	p__Planctomycetes	c__Phycisphaerae	o__CCM11a	f__		OTU_974
0.0374479889042996	0.476190476190476	25.2	0.0000485436893203884	0.000617283950617284	0.0326666666666667	k__Bacteria	p__Firmicutes	c__Clostridia	o__Clostridiales	f__Clostridiaceae 1	Clostridium sensu stricto 1	OTU_2410
1.82001106695508	1.01554404145078	0.0746113989637306	0.0325242718446602	0.0181481481481481	0.00133333333333333	k__Bacteria	p__Firmicutes	c__Clostridia	o__Clostridiales	f__Clostridiaceae 1	Clostridium sensu stricto 1	OTU_1323
0.552831915970031	0.12800600435009	0.00566583953680728	0.0325242718446602	0.00753086419753086	0.000333333333333333	k__Bacteria	p__Chloroflexi	c__Ardenticatenia	o__419	f__2-1		OTU_371
443.587378640777	NA	NA	0.032378640776699	0	0	k__Bacteria	p__Armatimonadetes	c__	o__	f__		OTU_1641
Inf	Inf	Inf	0.0323300970873786	0.00037037037037037	0.000333333333333333	k__Bacteria	p__Firmicutes	c__Clostridia	o__Clostridiales	f__Ruminococcaceae	Pseudobacteroides	OTU_625
Inf	Inf	NA	0.0322330097087379	0.000123456790123457	0	k__Bacteria	p__Caldiserica	c__Caldisericia	o__Caldisericales	f__WCHB1-02		OTU_1487
116.038834951456	3.11111111111111	2.4	0.0322330097087379	0.000864197530864198	0.000666666666666667	k__Bacteria	p__Spirochaetae	c__Spirochaetes	o__Spirochaetales	f__Spirochaetaceae	Sphaerochaeta	OTU_2294
348.116504854369	2.66666666666667	3.6	0.0322330097087379	0.000246913580246914	0.000333333333333333	k__Bacteria	p__Tenericutes	c__Mollicutes	o__NB1-n	f__RFN82		OTU_1481
0.0641014111663075	0.00790416203532172	0.00133382734346054	0.0320388349514563	0.00395061728395062	0.000666666666666667	k__Bacteria	p__Proteobacteria	c__Epsilonproteobacteria	o__Campylobacterales	f__Campylobacteraceae	Arcobacter	OTU_58
Inf	Inf	Inf	0.00572815533980583	0.000246913580246914	0.032	k__Bacteria	p__SHA-109	c__	o__	f__		OTU_1655
Inf	NA	Inf	0.0000970873786407767	0	0.032	k__Bacteria	p__Firmicutes	c__Clostridia	o__Clostridiales	f__Syntrophomonadaceae	A55_D21	OTU_5367
343.922330097087	2.66666666666667	7.2	0.0318446601941748	0.000246913580246914	0.000666666666666667	k__Bacteria	p__Lentisphaerae	c__BS5	o__BS5	f__063F12	030B12	OTU_1479
0.407974294302595	0.00316330565440886	0	0.0318446601941748	0.000246913580246914	0	k__Bacteria	p__Proteobacteria	c__Deltaproteobacteria	o__Desulfobacterales	f__Desulfobulbaceae	Desulfobulbus	OTU_759
Inf	Inf	NA	0.0316990291262136	0.000493827160493827	0	k__Bacteria	p__Chloroflexi	c__WCHB1-50	o__	f__		OTU_1661
0.838707254323862	0.556152541968145	0.0176660219213411	0.0316504854368932	0.0209876543209877	0.000666666666666667	k__Bacteria	p__Actinobacteria	c__Acidimicrobiia	o__Acidimicrobiales	f__Acidimicrobiaceae	CL500-29 marine group	OTU_1004
Inf	Inf	NA	0.0316504854368932	0.00037037037037037	0	k__Bacteria	p__Spirochaetae	c__Spirochaetes	o__Spirochaetales	f__Spirochaetaceae	uncultured	OTU_929
0.130053049546935	0.0193065800355277	0	0.0316019417475728	0.00469135802469136	0	k__Bacteria	p__Bacteroidetes	c__Sphingobacteriia	o__Sphingobacteriales	f__Chitinophagaceae	Terrimonas	OTU_283
16.626213592233	143.765432098765	1.52222222222222	0.00364077669902913	0.0314814814814815	0.000333333333333333	k__Bacteria	p__Planctomycetes	c__Phycisphaerae	o__Pla1 lineage	f__		OTU_2517
Inf	Inf	Inf	0.0314077669902913	0.000123456790123457	0.000333333333333333	k__Bacteria	p__Bacteroidetes	c__Bacteroidia	o__Bacteroidales	f__Rikenellaceae	Rikenellaceae RC9 gut group	OTU_1860
6.81553398058252	NA	338.4	0.000631067961165049	0	0.0313333333333333	k__Bacteria						OTU_2548
Inf	Inf	Inf	0.0000485436893203884	0.000123456790123457	0.0313333333333333	k__Bacteria	p__Firmicutes	c__Clostridia	o__Clostridiales	f__Family XI	H1-814	OTU_62155
1.12883239652529	0.614230019493177	0.0120175438596491	0.0313106796116505	0.017037037037037	0.000333333333333333	k__Bacteria	p__Chloroflexi	c__Ardenticatenia	o__419	f__2-1	Candidatus Promineofilum	OTU_2180
428.291262135922	NA	NA	0.0312621359223301	0	0	k__Bacteria						OTU_1010
30.693733451015	0.242424242424242	0	0.0312621359223301	0.000246913580246914	0	k__Bacteria	p__Bacteroidetes	c__Bacteroidia	o__Bacteroidales	f__Rikenellaceae	vadinBC27 wastewater-sludge group	OTU_987
0.611079383209594	0.734931009440813	0.0235294117647059	0.0259708737864078	0.0312345679012346	0.001	k__Bacteria	p__Proteobacteria	c__Betaproteobacteria	o__Burkholderiales	f__Comamonadaceae	Ottowia	OTU_1570
Inf	Inf	Inf	0.0312135922330097	0.00037037037037037	0.000333333333333333	k__Bacteria	p__Firmicutes	c__Clostridia	o__Thermoanaerobacterales	f__Thermoanaerobacteraceae	Gelria	OTU_857
426.296116504854	1.69135802469136	9.13333333333333	0.0311165048543689	0.000123456790123457	0.000666666666666667	k__Bacteria	p__Spirochaetae	c__Spirochaetes	o__Spirochaetales	f__Spirochaetaceae	Spirochaeta 2	OTU_729
0.877494606256742	2.95987654320988	0	0.00922330097087379	0.0311111111111111	0	k__Bacteria	p__Actinobacteria	c__Actinobacteria	o__PeM15	f__PeM15	rJ14	OTU_875
167.504854368932	NA	NA	0.0310194174757282	0	0	k__Bacteria	p__Verrucomicrobia	c__Opitutae	o__Puniceicoccales	f__Puniceicoccaceae	Puniceicoccus	OTU_960
1.99514563106796	165.753086419753	424.7	0.000145631067961165	0.0120987654320988	0.031	k__Bacteria	p__Firmicutes	c__OPB54	o__Hydrogenisporales	f__MBA03		OTU_61804
70.6059870550162	0.845679012345679	2.28333333333333	0.0309223300970874	0.00037037037037037	0.001	k__Bacteria	p__Armatimonadetes	c__	o__	f__		OTU_596
422.970873786408	3.38271604938272	NA	0.030873786407767	0.000246913580246914	0	k__Bacteria	p__Spirochaetae	c__Spirochaetes	o__Spirochaetales	f__Leptospiraceae	uncultured	OTU_1159
0.490165408126573	0.522024081694864	0.0112757201646091	0.0289805825242718	0.0308641975308642	0.000666666666666667	k__Bacteria	p__Actinobacteria	c__Actinobacteria	o__Micrococcales	f__Intrasporangiaceae	Tetrasphaera	OTU_44446
140.76860841424	0	0	0.0308252427184466	0	0	k__Bacteria	p__Synergistetes	c__Synergistia	o__Synergistales	f__Synergistaceae	uncultured	OTU_2434
84.3281553398058	0.338271604938272	NA	0.0307766990291262	0.000123456790123457	0	k__Bacteria	p__Planctomycetes	c__Phycisphaerae	o__MSBL9	f__		OTU_872
418.980582524272	1.69135802469136	NA	0.0305825242718447	0.000123456790123457	0	k__Bacteria	p__Chloroflexi	c__Anaerolineae	o__Anaerolineales	f__Anaerolineaceae	uncultured	OTU_554
418.315533980582	155.604938271605	95.9	0.0305339805825243	0.011358024691358	0.007	k__Bacteria	p__Firmicutes	c__Clostridia	o__Clostridiales	f__Caldicoprobacteraceae	Caldicoprobacter	OTU_1871
0.247149214634194	0.33032430625209	0	0.0228155339805825	0.0304938271604938	0	k__Bacteria	p__Actinobacteria	c__Actinobacteria	o__Actinomycetales	f__Actinomycetaceae	uncultured	OTU_460
3.1167946674395	2.44868251335913	0	0.0304854368932039	0.0239506172839506	0	k__Bacteria	p__Actinobacteria	c__Actinobacteria	o__Propionibacteriales	f__Propionibacteriaceae	B1-K2-141	OTU_6727
46.9597780859917	0.19047619047619	NA	0.0304368932038835	0.000123456790123457	0	k__Bacteria	p__Fibrobacteres	c__Fibrobacteria	o__Fibrobacterales	f__Fibrobacteraceae	Fibrobacter	OTU_806
0.174757281553398	109.333333333333	1.2	0.0000485436893203884	0.0303703703703704	0.000333333333333333	k__Bacteria	p__Firmicutes	c__Clostridia	o__Clostridiales	f__Clostridiaceae 4		OTU_2436
Inf	NA	Inf	0.00106796116504854	0	0.0303333333333333	k__Bacteria	p__Firmicutes	c__Clostridia	o__Clostridiales	f__Ruminococcaceae	Ruminococcaceae UCG-010	OTU_16438
1.1084142394822	1.31550068587106	0.0144973544973545	0.0254854368932039	0.0302469135802469	0.000333333333333333	k__Bacteria	p__Actinobacteria	c__Actinobacteria	o__Micrococcales	f__Intrasporangiaceae		OTU_25998
0.479328150839811	0.0391971732257557	0	0.0301941747572816	0.00246913580246914	0	k__Bacteria	p__Proteobacteria	c__Alphaproteobacteria	o__Sphingomonadales	f__Erythrobacteraceae		OTU_970
0.255660405891782	0.166501288411984	0	0.0299514563106796	0.0195061728395062	0	k__Bacteria	p__Actinobacteria	c__Acidimicrobiia	o__Acidimicrobiales	f__Microthricaceae	P58	OTU_368
Inf	Inf	Inf	0.0299514563106796	0.000864197530864198	0.000666666666666667	k__Bacteria	p__Spirochaetae	c__Spirochaetes	o__Spirochaetales	f__Spirochaetaceae	uncultured	OTU_7450
1.58430483187765	0.313456313456313	0.0705276705276705	0.0299514563106796	0.00592592592592593	0.00133333333333333	k__Bacteria	p__Proteobacteria	c__Alphaproteobacteria	o__Rhizobiales	f__Hyphomicrobiaceae	Hyphomicrobium	OTU_9669
1.46073162274619	0.688624338624339	0.0489285714285714	0.0298543689320388	0.0140740740740741	0.001	k__Bacteria	p__Chloroflexi	c__Ardenticatenia	o__419	f__2-1	Candidatus Promineofilum	OTU_39352
0.380625267142944	0.640907679167637	0.0143605870020964	0.0176699029126214	0.0297530864197531	0.000666666666666667	k__Bacteria	p__Actinobacteria	c__Actinobacteria	o__Micrococcales	f__Intrasporangiaceae		OTU_54560
405.679611650485	1.69135802469136	255.733333333333	0.0296116504854369	0.000123456790123457	0.0186666666666667	k__Bacteria	p__Actinobacteria	c__OPB41	o__	f__		OTU_1374
Inf	Inf	NA	0.0295631067961165	0.000123456790123457	0	k__Bacteria	p__Firmicutes	c__Clostridia	o__Clostridiales	f__Family XIII	Anaerovorax	OTU_1722
1.33590608116342	1.01534170153417	0.0301255230125523	0.0295631067961165	0.0224691358024691	0.000666666666666667	k__Bacteria	p__Firmicutes	c__Clostridia	o__Clostridiales	f__Peptostreptococcaceae		OTU_22762
0.969663104467882	0.912603250732747	0.010951239008793	0.0295145631067961	0.0277777777777778	0.000333333333333333	k__Bacteria	p__Proteobacteria	c__Alphaproteobacteria	o__Rhizobiales	f__Nordellaceae		OTU_27977
4.19417475728155	159.333333333333	0	0.000776699029126214	0.0295061728395062	0	k__Bacteria	p__Armatimonadetes	c__Chthonomonadetes	o__Chthonomonadales	f__		OTU_1977
4.37341705360912	1.26851851851852	0.148913043478261	0.0293689320388349	0.00851851851851852	0.001	k__Bacteria	p__Proteobacteria	c__Alphaproteobacteria	o__Rhodospirillales	f__Rhodospirillaceae	Defluviicoccus	OTU_1022
0.245982437469902	0.0901090925585721	0	0.0293203883495146	0.0107407407407407	0	k__Bacteria	p__Proteobacteria	c__Betaproteobacteria	o__Nitrosomonadales	f__Nitrosomonadaceae	A0837	OTU_402
200.51213592233	2.53703703703704	0	0.0292718446601942	0.00037037037037037	0	k__Bacteria	p__Actinobacteria	c__OPB41	o__	f__		OTU_907
400.359223300971	5.07407407407407	9.13333333333333	0.0292233009708738	0.00037037037037037	0.000666666666666667	k__Bacteria	p__Spirochaetae	c__Spirochaetes	o__Spirochaetales	f__Spirochaetaceae	Treponema 2	OTU_1047
1.05081160971383	0.528271928971841	0.0359580052493438	0.0292233009708738	0.0146913580246914	0.001	k__Bacteria	p__Proteobacteria	c__Alphaproteobacteria	o__Rhizobiales	f__Beijerinckiaceae	uncultured	OTU_567
Inf	NA	NA	0.029126213592233	0	0	k__Bacteria	p__Acidobacteria	c__Acidobacteria	o__Subgroup 6	f__		OTU_1386
1.73201772899958	0.0588298443370907	0	0.0290776699029126	0.000987654320987654	0	k__Bacteria	p__Proteobacteria	c__Alphaproteobacteria	o__Rhizobiales	f__A0839		OTU_693
0.942414760962591	0.168334210988239	0.0216429699842022	0.0290291262135922	0.00518518518518519	0.000666666666666667	k__Bacteria	p__Chlorobi	c__Chlorobia	o__Chlorobiales	f__SJA-28	K2-30-37	OTU_775
0.138902543935111	2.51562744178778	0.0578059071729958	0.00160194174757282	0.0290123456790123	0.000666666666666667	k__Bacteria	p__Chloroflexi	c__SJA-15	o__	f__		OTU_1089
1.57281553398058	313.333333333333	61.2	0.000145631067961165	0.0290123456790123	0.00566666666666667	k__Bacteria	p__Firmicutes	c__Clostridia	o__Clostridiales	f__Clostridiales vadinBB60 group		OTU_1457
1.81509267431597	2.37373737373737	0.0818181818181818	0.0221844660194175	0.0290123456790123	0.001	k__Bacteria	p__Actinobacteria	c__Actinobacteria	o__Micrococcales	f__Microbacteriaceae		OTU_2199
1.31067961165049	156.666666666667	0	0.000242718446601942	0.0290123456790123	0	k__Bacteria	p__Firmicutes	c__Clostridia	o__Clostridiales	f__Family XI	Tepidimicrobium	OTU_2533
1.56761442441054	0.261757789535567	0	0.0288349514563107	0.00481481481481482	0	k__Bacteria	p__Proteobacteria	c__Alphaproteobacteria	o__Rhodospirillales	f__Rhodospirillales Incertae Sedis	Reyranella	OTU_854
Inf	NA	Inf	0.00058252427184466	0	0.0286666666666667	k__Bacteria	p__Firmicutes	c__Clostridia	o__Clostridiales	f__Family XIII	Family XIII AD3011 group	OTU_1913
Inf	NA	Inf	0.00058252427184466	0	0.0286666666666667	k__Bacteria	p__Firmicutes	c__Clostridia	o__Clostridiales	f__Ruminococcaceae		OTU_3666
Inf	Inf	Inf	0.0000485436893203884	0.00037037037037037	0.0286666666666667	k__Bacteria	p__Chloroflexi	c__WCHB1-50	o__	f__		OTU_3702
Inf	Inf	NA	0.0285436893203883	0.000246913580246914	0	k__Bacteria	p__Firmicutes	c__Clostridia	o__Clostridiales	f__Ruminococcaceae	Ruminiclostridium	OTU_1066
0.410497891846089	0.361036465838429	0.00480196284612688	0.028495145631068	0.0250617283950617	0.000333333333333333	k__Bacteria	p__Chlorobi	c__Chlorobia	o__Chlorobiales	f__OPB56		OTU_398
3.73450336071695	0.634259259259259	NA	0.0283495145631068	0.00481481481481482	0	k__Bacteria	p__Chloroflexi	c__Caldilineae	o__Caldilineales	f__Caldilineaceae	uncultured	OTU_801
Inf	Inf	Inf	0.00169902912621359	0.000493827160493827	0.0283333333333333	k__Bacteria	p__Acidobacteria	c__Acidobacteria	o__Subgroup 3	f__Unknown Family	Candidatus Solibacter	OTU_2432
NA	NA	Inf	0	0	0.0283333333333333	k__Bacteria	p__Firmicutes					OTU_4644
0.193599036976945	0.204851752021563	0.00242587601078167	0.0266019417475728	0.0281481481481481	0.000333333333333333	k__Bacteria	p__Proteobacteria	c__Betaproteobacteria	o__Burkholderiales	f__Comamonadaceae	Aquabacterium	OTU_140
1.57281553398058	304	0	0.000145631067961165	0.0281481481481481	0	k__Bacteria	p__Firmicutes	c__Clostridia				OTU_3295
NA	NA	Inf	0	0	0.028	k__Bacteria	p__Firmicutes	c__Clostridia	o__Clostridiales	f__Ruminococcaceae	Ruminococcaceae UCG-010	OTU_2057
1.04854368932039	7.33333333333333	151.2	0.000194174757281553	0.00135802469135802	0.028	k__Bacteria	p__Firmicutes	c__Clostridia	o__Clostridiales	f__Syntrophomonadaceae	Dethiobacter	OTU_2316
Inf	Inf	Inf	0.000242718446601942	0.00975308641975309	0.028	k__Bacteria	p__Firmicutes					OTU_3408
11.9708737864078	0.0528549382716049	0	0.0279611650485437	0.000123456790123457	0	k__Bacteria	p__Proteobacteria	c__Gammaproteobacteria	o__Xanthomonadales	f__Xanthomonadaceae	B63	OTU_2076
0.229657051058183	0.119652426207182	0.00273780975219824	0.0279611650485437	0.0145679012345679	0.000333333333333333	k__Bacteria	p__Proteobacteria	c__Betaproteobacteria	o__Burkholderiales	f__Comamonadaceae		OTU_653
60.0815533980583	0.533333333333333	54	0.0278155339805825	0.000246913580246914	0.025	k__Bacteria	p__Firmicutes	c__Clostridia	o__Clostridiales	f__Ruminococcaceae	uncultured	OTU_1875
NA	NA	99.6	0	0	0.0276666666666667	k__Bacteria						OTU_3368
298.31067961165	1.33333333333333	NA	0.027621359223301	0.000123456790123457	0	k__Bacteria	p__Armatimonadetes					OTU_1645
0.422424970747288	1.22857602445007	0	0.00946601941747573	0.0275308641975309	0	k__Bacteria	p__Actinobacteria	c__Actinobacteria	o__Micrococcales	f__Dermatophilaceae		OTU_6089
34.2802294792586	0.615039281705948	3.32121212121212	0.0275242718446602	0.000493827160493827	0.00266666666666667	k__Bacteria	p__Actinobacteria	c__Thermoleophilia	o__Gaiellales	f__uncultured		OTU_1107
188.208737864078	1.69135802469136	0	0.0274757281553398	0.000246913580246914	0	k__Bacteria	p__Caldiserica	c__Caldisericia	o__Caldisericales	f__WCHB1-02		OTU_1874
0.879982265069007	0.419868736808628	0.0106947697111632	0.0274271844660194	0.0130864197530864	0.000333333333333333	k__Bacteria	p__Chloroflexi	c__Ardenticatenia	o__Ardenticatenales	f__TX2_8A19	Dolo_07	OTU_890
1.52596754887618	2.57179096905124	0	0.0162621359223301	0.0274074074074074	0	k__Bacteria	p__Proteobacteria	c__Alphaproteobacteria	o__Rhodobacterales	f__Rhodobacteraceae		OTU_874
Inf	NA	Inf	0.0000970873786407767	0	0.0273333333333333	k__Bacteria	p__Firmicutes	c__Clostridia	o__Thermoanaerobacterales	f__Family III	Tepidanaerobacter	OTU_2896
24.1080097087379	0.422839506172839	93.6166666666666	0.00703883495145631	0.000123456790123457	0.0273333333333333	k__Bacteria	p__Bacteroidetes	c__Bacteroidia	o__Bacteroidales	f__GZKB124		OTU_1307
1.01469466150972	0.11459065207936	0	0.0273300970873786	0.00308641975308642	0	k__Bacteria	p__Proteobacteria	c__Betaproteobacteria	o__SC-I-84	f__		OTU_840
12.6359223300971	74.758024691358	2.74	0.00461165048543689	0.027283950617284	0.001	k__Bacteria						OTU_2126
124.585760517799	0.563786008230453	0	0.0272815533980583	0.000123456790123457	0	k__Bacteria	p__Bacteroidetes	c__Bacteroidia	o__Bacteroidales	f__Rikenellaceae	vadinBC27 wastewater-sludge group	OTU_1587
0.427312799910724	0.040825883354619	0.0104980842911877	0.0271359223300971	0.00259259259259259	0.000666666666666667	k__Bacteria	p__Proteobacteria	c__Alphaproteobacteria	o__Sphingomonadales	f__Sphingomonadaceae		OTU_1346
2.954986760812	1.99326599326599	0.0727272727272727	0.0270873786407767	0.0182716049382716	0.000666666666666667	k__Bacteria	p__Firmicutes	c__Clostridia	o__Clostridiales	f__Clostridiaceae 1	Sarcina	OTU_1505
185.216019417476	0.845679012345679	NA	0.0270388349514563	0.000123456790123457	0	k__Bacteria	p__Spirochaetae	c__Spirochaetes	o__Spirochaetales	f__Spirochaetaceae	Spirochaeta 2	OTU_1584
0.8147945733942	0.20908620172785	0	0.0269417475728155	0.00691358024691358	0	k__Bacteria	p__Chloroflexi	c__SJA-15	o__1-20	f__1-20	Candidatus Sarcinathrix	OTU_5151
1.21415112416965	0.506294671864847	0	0.0269417475728155	0.0112345679012346	0	k__Bacteria	p__Proteobacteria	c__Betaproteobacteria	o__Burkholderiales	f__Burkholderiaceae	Lautropia	OTU_740
61.4061488673139	NA	NA	0.0268932038834951	0	0	k__Bacteria	p__Verrucomicrobia	c__OPB35 soil group	o__	f__		OTU_876
0.635132865253469	0.450638643256867	0.0237024221453287	0.0267961165048544	0.0190123456790123	0.001	k__Bacteria	p__Proteobacteria	c__Alphaproteobacteria	o__Rhizobiales	f__Hyphomicrobiaceae	Hyphomicrobium	OTU_14664
Inf	Inf	Inf	0.0000970873786407767	0.0267901234567901	0.000333333333333333	k__Bacteria	p__Firmicutes	c__OPB54	o__	f__		OTU_2794
Inf	Inf	Inf	0.0000485436893203884	0.00037037037037037	0.0266666666666667	k__Bacteria	p__Firmicutes	c__Clostridia	o__Clostridiales	f__Ruminococcaceae		OTU_2943
0.691549529301229	0.353034881814135	0	0.0266019417475728	0.0135802469135802	0	k__Bacteria	p__Actinobacteria	c__Actinobacteria	o__Frankiales	f__Frankiaceae	Jatrophihabitans	OTU_320
Inf	Inf	Inf	0.0265533980582524	0.000617283950617284	0.00233333333333333	k__Bacteria	p__Chloroflexi	c__Anaerolineae	o__Anaerolineales	f__Anaerolineaceae	Leptolinea	OTU_1197
0.559018906489525	0.083170890188434	0	0.0265533980582524	0.00395061728395062	0	k__Bacteria	p__Bacteroidetes	c__Bacteroidia	o__Bacteroidales	f__Porphyromonadaceae	Macellibacteroides	OTU_946
0.00542617483384134	0.00883029406932808	0.000221784130113356	0.0163106796116505	0.0265432098765432	0.000666666666666667	k__Bacteria	p__Firmicutes	c__Bacilli	o__Lactobacillales	f__Streptococcaceae	Streptococcus	OTU_77
0.295577130528587	1.82803342062601	0	0.00427184466019417	0.0264197530864198	0	k__Bacteria	p__Actinobacteria	c__Actinobacteria	o__Propionibacteriales	f__Nocardioidaceae		OTU_20683
0.228825832752239	0.788213627992634	0	0.00766990291262136	0.0264197530864198	0	k__Bacteria	p__Actinobacteria	c__Actinobacteria	o__Micrococcales	f__Microbacteriaceae	Microbacterium	OTU_741
1.29209431345354	0.277865961199295	0	0.0264077669902913	0.00567901234567901	0	k__Bacteria	p__Proteobacteria	c__Alphaproteobacteria	o__Rhizobiales	f__Hyphomicrobiaceae		OTU_18122
0.169699886853055	0.0882240323029797	0.00214598997493734	0.0263592233009709	0.0137037037037037	0.000333333333333333	k__Bacteria	p__Proteobacteria	c__Betaproteobacteria	o__Burkholderiales	f__Comamonadaceae	Piscinibacter	OTU_1090
40.6685159500693	0	0.514285714285714	0.0263592233009709	0	0.000333333333333333	k__Bacteria	p__Aminicenantes	c__	o__	f__		OTU_1595
Inf	Inf	Inf	0.00762135922330097	0.000246913580246914	0.0263333333333333	k__Bacteria	p__Firmicutes	c__Clostridia	o__Clostridiales	f__Ruminococcaceae	Fastidiosipila	OTU_1408
Inf	NA	Inf	0.0000970873786407767	0	0.0263333333333333	k__Bacteria	p__Armatimonadetes					OTU_2838
Inf	Inf	Inf	0.0263106796116505	0.022716049382716	0.000333333333333333	k__Bacteria	p__Caldiserica	c__Caldisericia	o__Caldisericales	f__WCHB1-02		OTU_1241
Inf	NA	NA	0.0262135922330097	0	0	k__Bacteria	p__Chloroflexi	c__Anaerolineae	o__Anaerolineales	f__Anaerolineaceae		OTU_1809
179.563106796117	1.69135802469136	NA	0.0262135922330097	0.000246913580246914	0	k__Bacteria	p__Chlorobi	c__Ignavibacteria	o__Ignavibacteriales	f__Ignavibacteriaceae	Ignavibacterium	OTU_859
0.0955512671849795	0.158029044175658	0.0040252681063611	0.0158252427184466	0.0261728395061728	0.000666666666666667	k__Bacteria	p__Proteobacteria	c__Betaproteobacteria	o__Burkholderiales	f__Comamonadaceae	Rhodoferax	OTU_4084
0.197058943006865	0.141329614132961	0.00502092050209205	0.0261650485436893	0.0187654320987654	0.000666666666666667	k__Bacteria	p__Proteobacteria	c__Alphaproteobacteria	o__Rhodobacterales	f__Rhodobacteraceae	Paracocccus	OTU_2038
0.0231226617903286	0.00449820346142242	0.000296223154776598	0.0260194174757282	0.00506172839506173	0.000333333333333333	k__Bacteria	p__Proteobacteria	c__Epsilonproteobacteria	o__Campylobacterales	f__Campylobacteraceae	Arcobacter	OTU_25660
Inf	Inf	NA	0.0259708737864078	0.00037037037037037	0	k__Bacteria	p__Spirochaetae	c__Spirochaetes	o__Spirochaetales	f__Spirochaetaceae	Treponema 2	OTU_1087
0.01985351615924	0.0232018561484919	0	0.0221844660194175	0.0259259259259259	0	k__Bacteria	p__Firmicutes	c__Bacilli	o__Lactobacillales	f__Streptococcaceae	Lactococcus	OTU_191
0.029141400897266	0.0280877394236451	0.000375430180415059	0.025873786407767	0.0249382716049383	0.000333333333333333	k__Bacteria	p__Proteobacteria	c__Betaproteobacteria	o__Burkholderiales	f__Comamonadaceae	Comamonas	OTU_120
13.9718446601942	0.0666666666666667	0	0.025873786407767	0.000123456790123457	0	k__Bacteria	p__Chloroflexi	c__Anaerolineae	o__Anaerolineales	f__Anaerolineaceae	T78	OTU_494
0.655955148365924	0.215962441314554	0	0.025873786407767	0.00851851851851852	0	k__Bacteria	p__Firmicutes	c__Clostridia	o__Clostridiales	f__Clostridiaceae 1	Proteiniclasticum	OTU_628
353.805825242718	1.69135802469136	NA	0.0258252427184466	0.000123456790123457	0	k__Bacteria	p__Actinobacteria	c__Thermoleophilia	o__Gaiellales	f__BVA77		OTU_864
0.532038834951456	70.6987654320988	NA	0.000194174757281553	0.0258024691358025	0	k__Bacteria	p__Armatimonadetes	c__	o__	f__		OTU_2763
0.736477115117892	0.17283950617284	0.0285714285714286	0.0257766990291262	0.00604938271604938	0.001	k__Bacteria	p__Proteobacteria	c__Gammaproteobacteria	o__Xanthomonadales	f__Xanthomonadaceae	Pseudoxanthomonas	OTU_744
1.12972989793378	0.585470085470085	0.0146367521367521	0.0257281553398058	0.0133333333333333	0.000333333333333333	k__Bacteria	p__Actinobacteria	c__Actinobacteria	o__Micrococcales	f__Microbacteriaceae		OTU_381
Inf	Inf	NA	0.0256796116504854	0.000246913580246914	0	k__Bacteria	p__Chloroflexi	c__Anaerolineae	o__Anaerolineales	f__Anaerolineaceae	Anaerolineaceae UCG-001	OTU_584
2.62135922330097	NA	138.6	0.000485436893203884	0	0.0256666666666667	k__Bacteria	p__Armatimonadetes					OTU_2875
Inf	NA	Inf	0.0000485436893203884	0	0.0256666666666667	k__Bacteria	p__Firmicutes	c__Clostridia	o__Thermoanaerobacterales	f__Family III	Tepidanaerobacter	OTU_3229
0.66504854368932	87.5277777777778	NA	0.000194174757281553	0.0255555555555556	0	k__Bacteria	p__Tenericutes	c__Mollicutes	o__NB1-n	f__RFN82		OTU_1459
0.103957068047721	0.0180947663859997	0.00135710747894998	0.0255339805825243	0.00444444444444444	0.000333333333333333	k__Bacteria	p__Bacteroidetes	c__Sphingobacteriia	o__Sphingobacteriales	f__Chitinophagaceae	Terrimonas	OTU_359
0.764222449327202	0.0445094217024042	0	0.0254368932038835	0.00148148148148148	0	k__Bacteria	p__Actinobacteria	c__Acidimicrobiia	o__Acidimicrobiales	f__Microthricaceae		OTU_504
0.765232441788139	0.0259981429897864	0.0100278551532033	0.0254368932038835	0.000864197530864198	0.000333333333333333	k__Bacteria	p__Firmicutes	c__Negativicutes	o__Selenomonadales	f__Veillonellaceae	Anaerosinus	OTU_792
0.556469189617595	1.18510120097422	0	0.0119417475728155	0.0254320987654321	0	k__Bacteria	p__Chloroflexi	c__Thermomicrobia	o__JG30-KF-CM45	f__		OTU_1105
0.288887365738799	0.0533817316763053	0.00379291251384275	0.0253883495145631	0.00469135802469136	0.000333333333333333	k__Bacteria	p__Cyanobacteria	c__Melainabacteria	o__Obscuribacterales	f__Obscuribacteraceae	Candidatus Obscuribacter	OTU_465
1.52330097087379	1.45925925925926	0.02	0.0253883495145631	0.024320987654321	0.000333333333333333	k__Bacteria	p__Actinobacteria	c__Actinobacteria	o__Micrococcales	f__Dermatophilaceae	uncultured	OTU_587
35.6504854368932	NA	273.6	0.00330097087378641	0	0.0253333333333333	k__Bacteria	p__Spirochaetae	c__Spirochaetes	o__Spirochaetales	f__Spirochaetaceae	Sphaerochaeta	OTU_2286
3.3252427184466	NA	347.066666666667	0.000242718446601942	0	0.0253333333333333	k__Bacteria	p__Bacteroidetes	c__Bacteroidia	o__Bacteroidales			OTU_2707
0.66504854368932	8.45679012345679	347.066666666667	0.0000485436893203884	0.000617283950617284	0.0253333333333333	k__Bacteria	p__Firmicutes	c__Clostridia	o__Clostridiales	f__Family XIII	Family XIII UCG-002	OTU_3769
2.62135922330097	6.66666666666667	273.6	0.000242718446601942	0.000617283950617284	0.0253333333333333	k__Bacteria	p__Firmicutes	c__Clostridia				OTU_9440
Inf	Inf	NA	0.000339805825242718	0.0253086419753086	0	k__Bacteria	p__Firmicutes	c__OPB54	o__Hydrogenisporales	f__Hydrogenisporaceae	Hydrogenispora	OTU_2337
0.302004503673078	0.519645120405577	0.0136882129277567	0.0147087378640777	0.0253086419753086	0.000666666666666667	k__Bacteria	p__Actinobacteria	c__Actinobacteria	o__Micrococcales	f__Microbacteriaceae	Microbacterium	OTU_2453
54.4194174757282	1.33333333333333	0.72	0.0251941747572816	0.000617283950617284	0.000333333333333333	k__Bacteria	p__Chloroflexi	c__Anaerolineae	o__Anaerolineales	f__Anaerolineaceae	Leptolinea	OTU_738
Inf	Inf	NA	0.0251941747572816	0.000123456790123457	0	k__Bacteria	p__Spirochaetae	c__Spirochaetes	o__Spirochaetales	f__Spirochaetaceae	uncultured	OTU_981
1.59921771320807	1.9568345323741	0.0258992805755396	0.0205825242718447	0.0251851851851852	0.000333333333333333	k__Bacteria	p__Firmicutes	c__Clostridia	o__Clostridiales	f__Clostridiaceae 1	Clostridium sensu stricto 1	OTU_35592
0.288025889967638	1.67901234567901	0.0222222222222222	0.00432038834951456	0.0251851851851852	0.000333333333333333	k__Bacteria	p__Actinobacteria	c__Actinobacteria	o__Micrococcales	f__Microbacteriaceae	Microbacterium	OTU_3709
0.51219464453492	1.39127837514934	0	0.00927184466019417	0.0251851851851852	0	k__Bacteria	p__WCHB1-60	c__	o__	f__		OTU_479
0.256939234808702	0.177637001843053	0	0.025	0.017283950617284	0	k__Bacteria	p__Actinobacteria	c__Actinobacteria	o__Propionibacteriales	f__Propionibacteriaceae	Propioniciclava	OTU_200
Inf	NA	NA	0.0249514563106796	0	0	k__Bacteria	p__Firmicutes	c__Clostridia	o__Thermoanaerobacterales	f__Thermoanaerobacteraceae	Gelria	OTU_1757
16.1828478964401	113.884773662551	51.7555555555556	0.00354368932038835	0.0249382716049383	0.0113333333333333	k__Bacteria	p__Chloroflexi	c__WCHB1-50	o__	f__		OTU_1397
8.38834951456311	269.333333333333	3.6	0.000776699029126214	0.0249382716049383	0.000333333333333333	k__Bacteria	p__Firmicutes	c__Clostridia	o__Clostridiales	f__Caldicoprobacteraceae	Caldicoprobacter	OTU_2616
0.423212709620477	0.14533462478668	0.00568700705687007	0.0248058252427184	0.00851851851851852	0.000333333333333333	k__Bacteria	p__Proteobacteria	c__Betaproteobacteria	o__Rhodocyclales	f__Rhodocyclaceae	Dechloromonas	OTU_580
67.8349514563107	NA	NA	0.0247572815533981	0	0	k__Bacteria	p__Parcubacteria	c__	o__	f__		OTU_615
0.881535699838188	0.21141975308642	0	0.0247087378640777	0.00592592592592593	0	k__Bacteria	p__Chloroflexi	c__TK10	o__mle1-48	f__mle1-48		OTU_666
338.509708737864	3.38271604938272	NA	0.0247087378640777	0.000246913580246914	0	k__Bacteria	p__Chloroflexi	c__Anaerolineae	o__Anaerolineales	f__Anaerolineaceae		OTU_752
88.6019417475728	5.77777777777778	0	0.0246116504854369	0.00160493827160494	0	k__Bacteria	p__SHA-109	c__	o__	f__		OTU_4911
Inf	Inf	NA	0.0246116504854369	0.000123456790123457	0	k__Bacteria	p__Chlorobi	c__Ignavibacteria	o__Ignavibacteriales	f__PHOS-HE36	oca15	OTU_779
335.184466019417	NA	NA	0.0244660194174757	0	0	k__Bacteria	p__Chloroflexi	c__Anaerolineae	o__Anaerolineales	f__Anaerolineaceae		OTU_1120
0.799763505103311	0.858689458689459	0	0.0227669902912621	0.0244444444444444	0	k__Bacteria	p__Actinobacteria	c__Actinobacteria	o__Micrococcales	f__Intrasporangiaceae	Tetrasphaera	OTU_1936
66.9038834951456	1.69135802469136	0	0.0244174757281553	0.000617283950617284	0	k__Bacteria	p__Armatimonadetes	c__	o__	f__		OTU_951
Inf	NA	Inf	0.000728155339805825	0	0.0243333333333333	k__Bacteria	p__Chloroflexi					OTU_4375
Inf	Inf	NA	0.0000485436893203884	0.024320987654321	0	k__Bacteria	p__Firmicutes	c__Clostridia				OTU_2403
Inf	Inf	NA	0.0242718446601942	0.00271604938271605	0	k__Bacteria	p__Firmicutes	c__Clostridia	o__D8A-2	f__MRE50b23	MRE50b23	OTU_1229
Inf	NA	NA	0.0242718446601942	0	0	k__Bacteria	p__Chloroflexi					OTU_1549
1.19564684027899	1.03801756027989	0.0164861612515042	0.0241747572815534	0.0209876543209877	0.000333333333333333	k__Bacteria	p__Chloroflexi	c__Ardenticatenia	o__419	f__2-1	Candidatus Promineofilum	OTU_32890
65.1407766990291	0.333333333333333	0	0.024126213592233	0.000123456790123457	0	k__Bacteria	p__SHA-109	c__	o__	f__		OTU_1103
0.939003199470433	0.177784792368126	0.0389204545454545	0.024126213592233	0.0045679012345679	0.001	k__Bacteria	p__Chlorobi	c__Chlorobia	o__Chlorobiales	f__SJA-28	K2-30-37	OTU_630
0.66504854368932	29.983164983165	0	0.000533980582524272	0.0240740740740741	0	k__Bacteria	p__Planctomycetes	c__Phycisphaerae	o__Pla1 lineage	f__		OTU_2585
0.154336159927901	0.0222025432214524	0.00856383809970308	0.0240291262135922	0.00345679012345679	0.00133333333333333	k__Bacteria	p__Bacteroidetes	c__Sphingobacteriia	o__Sphingobacteriales	f__AKYH767		OTU_572
109.511326860841	NA	NA	0.0239805825242718	0	0	k__Bacteria	p__Verrucomicrobia	c__OPB35 soil group	o__	f__		OTU_1235
328.533980582524	1.69135802469136	NA	0.0239805825242718	0.000123456790123457	0	k__Bacteria	p__Firmicutes	c__Clostridia	o__Clostridiales	f__Ruminococcaceae	uncultured	OTU_1381
0.0808957895652822	0.210066233540412	0.00584720443875373	0.00922330097087379	0.0239506172839506	0.000666666666666667	k__Bacteria	p__Proteobacteria	c__Betaproteobacteria	o__Rhodocyclales	f__Rhodocyclaceae	Uliginosibacterium	OTU_342
0.233192697040423	0.010826616089774	0	0.0239320388349515	0.00111111111111111	0	k__Bacteria	p__Bacteroidetes	c__Sphingobacteriia	o__Sphingobacteriales	f__Chitinophagaceae	Ferruginibacter	OTU_1819
Inf	NA	Inf	0.0238349514563107	0	0.000666666666666667	k__Bacteria	p__Chloroflexi	c__Anaerolineae	o__Anaerolineales	f__Anaerolineaceae	T78	OTU_38010
1.38876265234456	2.73758865248227	0	0.0120873786407767	0.0238271604938272	0	k__Bacteria	p__Actinobacteria	c__Actinobacteria	o__Micrococcales			OTU_21550
0.740794391489926	0.115582552940184	0.0104024297646166	0.0237378640776699	0.0037037037037037	0.000333333333333333	k__Bacteria	p__Proteobacteria	c__Gammaproteobacteria	o__Xanthomonadales	f__Competibacteraceae		OTU_1091
0.21905744037139	0.240370644515722	0.00338021218850234	0.0216019417475728	0.0237037037037037	0.000333333333333333	k__Bacteria	p__Chloroflexi	c__Caldilineae	o__Caldilineales	f__Caldilineaceae	uncultured	OTU_403
0.114415884131784	0.131147540983607	0.00184426229508197	0.0206796116504854	0.0237037037037037	0.000333333333333333	k__Bacteria	p__Firmicutes	c__Clostridia	o__Clostridiales	f__Eubacteriaceae	Acetobacterium	OTU_850
0.647194891509741	2.17946805866269	0	0.00703883495145631	0.0237037037037037	0	k__Bacteria	p__Actinobacteria	c__Actinobacteria	o__Propionibacteriales	f__Nocardioidaceae	Nocardioides	OTU_958
Inf	NA	NA	0.0235922330097087	0	0	k__Bacteria	p__Firmicutes	c__Clostridia	o__Clostridiales	f__Syntrophomonadaceae	Syntrophomonas	OTU_1640
161.606796116505	0.845679012345679	6.85	0.0235922330097087	0.000123456790123457	0.001	k__Bacteria	p__Chloroflexi	c__Anaerolineae	o__Anaerolineales	f__Anaerolineaceae	Anaerolinea	OTU_1890
Inf	Inf	NA	0.0235436893203884	0.000246913580246914	0	k__Bacteria	p__Caldiserica	c__Caldisericia	o__Caldisericales	f__LF045		OTU_804
0.506106124442816	0.0186155757434583	0	0.023495145631068	0.000864197530864198	0	k__Bacteria	p__Gemmatimonadetes	c__Gemmatimonadetes	o__Gemmatimonadales	f__Gemmatimonadaceae	H106	OTU_736
0.0130148434184398	0.0273430473106674	0.000777118186724231	0.0111650485436893	0.0234567901234568	0.000666666666666667	k__Bacteria	p__Firmicutes	c__Clostridia	o__Clostridiales	f__Lachnospiraceae	Fusicatenibacter	OTU_297
NA	Inf	Inf	0	0.0234567901234568	0.000333333333333333	k__Bacteria	p__Firmicutes	c__Clostridia	o__Thermoanaerobacterales	f__Thermoanaerobacteraceae	Gelria	OTU_4970
Inf	NA	Inf	0.00169902912621359	0	0.0233333333333333	k__Bacteria	p__Firmicutes	c__Erysipelotrichia	o__Erysipelotrichales	f__Erysipelotrichaceae		OTU_2139
0.699029126213592	NA	84	0.000194174757281553	0	0.0233333333333333	k__Bacteria	p__Firmicutes	c__Clostridia	o__Clostridiales	f__Ruminococcaceae	Candidatus Soleaferrea	OTU_2871
Inf	NA	Inf	0.0000485436893203884	0	0.0233333333333333	k__Bacteria	p__Firmicutes	c__Clostridia	o__Clostridiales	f__Caldicoprobacteraceae	Caldicoprobacter	OTU_3726
0.0957938657924984	0.0395888846593072	0.00274076893795204	0.0233009708737864	0.00962962962962963	0.000666666666666667	k__Bacteria	p__Proteobacteria	c__Betaproteobacteria	o__Burkholderiales	f__Comamonadaceae	Acidovorax	OTU_344
1.27423300970874	0.47358024691358	0.0365333333333333	0.023252427184466	0.00864197530864197	0.000666666666666667	k__Bacteria	p__Actinobacteria	c__Actinobacteria	o__Micrococcales	f__Dermatophilaceae		OTU_812
0.535239874883211	1.04881450488145	0	0.0118446601941748	0.0232098765432099	0	k__Bacteria	p__Actinobacteria	c__Actinobacteria				OTU_1016
0.193791736748322	0.214979988564894	0.00617495711835335	0.0209223300970874	0.0232098765432099	0.000666666666666667	k__Bacteria	p__Proteobacteria	c__Betaproteobacteria	o__Burkholderiales	f__Comamonadaceae		OTU_15801
0.262135922330097	125.333333333333	NA	0.0000485436893203884	0.0232098765432099	0	k__Bacteria	p__Firmicutes	c__Clostridia	o__Clostridiales			OTU_2054
0.0985704995835853	0.294555424990208	0.0169212690951821	0.00776699029126214	0.0232098765432099	0.00133333333333333	k__Bacteria	p__Actinobacteria	c__Actinobacteria	o__Actinomycetales	f__Actinomycetaceae		OTU_502
0.0352514688112005	0.3586075345732	0	0.00228155339805825	0.0232098765432099	0	k__Bacteria	p__Actinobacteria	c__Actinobacteria	o__Micrococcales			OTU_558
0.0881924257269407	0.00705320277185721	0	0.0231553398058252	0.00185185185185185	0	k__Bacteria	p__Proteobacteria	c__Betaproteobacteria	o__Nitrosomonadales	f__Nitrosomonadaceae	Nitrosomonas	OTU_291
0.57736465861872	0.641549595572584	0.018526031102096	0.0207766990291262	0.0230864197530864	0.000666666666666667	k__Bacteria	p__Actinobacteria	c__Actinobacteria	o__Propionibacteriales	f__Propionibacteriaceae	Micropruina	OTU_40309
1.07803398058252	1.55833333333333	0.045	0.0159708737864078	0.0230864197530864	0.000666666666666667	k__Bacteria	p__Actinobacteria	c__Actinobacteria	o__Propionibacteriales	f__Propionibacteriaceae	Propioniciclava	OTU_865
2.66019417475728	157.296296296296	0	0.000388349514563107	0.022962962962963	0	k__Bacteria	p__Hydrogenedentes	c__	o__	f__		OTU_3341
0.363068095774932	0.545221131009692	0	0.0152912621359223	0.022962962962963	0	k__Bacteria	p__SHA-109	c__	o__	f__		OTU_834
0.180164926211368	0.106557492964519	0.02877052310042	0.0229611650485437	0.0135802469135802	0.00366666666666667	k__Bacteria	p__Proteobacteria	c__Betaproteobacteria	o__Rhodocyclales	f__Rhodocyclaceae	Sulfuritalea	OTU_678
0.400559928488069	0.0648858577247324	0	0.0228640776699029	0.0037037037037037	0	k__Bacteria	p__Proteobacteria	c__Alphaproteobacteria	o__Sphingomonadales			OTU_21768
0.47052841628612	0.618381886497829	0	0.017378640776699	0.0228395061728395	0	k__Bacteria	p__Proteobacteria	c__Alphaproteobacteria	o__Rhizobiales	f__Phyllobacteriaceae		OTU_33041
0.0814926664503623	0.268124451214997	0	0.00694174757281553	0.0228395061728395	0	k__Bacteria	p__Proteobacteria	c__Betaproteobacteria	o__Burkholderiales	f__Alcaligenaceae	uncultured	OTU_53458
Inf	Inf	NA	0.0228155339805825	0.000123456790123457	0	k__Bacteria	p__Firmicutes	c__Clostridia	o__Clostridiales	f__Ruminococcaceae	uncultured	OTU_969
0.764479821054635	0.261165577342048	0	0.0227669902912621	0.00777777777777778	0	k__Bacteria	p__Chloroflexi	c__TK10	o__mle1-48	f__mle1-48	mle1-48	OTU_883
0.177548612918769	0.038593451789877	0	0.0227184466019417	0.00493827160493827	0	k__Bacteria	p__Chloroflexi	c__uncultured	o__	f__		OTU_307
0.0279693312766537	0.484750586515903	0	0.00131067961165049	0.022716049382716	0	k__Bacteria	p__Chloroflexi	c__SJA-15	o__C10_SB1A	f__C10_SB1A	Candidatus Amarilinum	OTU_23283
1.22933215651662	1.57176705324853	0.0230639730639731	0.0177669902912621	0.022716049382716	0.000333333333333333	k__Bacteria	p__Actinobacteria	c__Actinobacteria	o__Propionibacteriales	f__Propionibacteriaceae	Propioniciclava	OTU_708
0.0878082188020675	0.0368206298844316	0	0.0226699029126214	0.00950617283950617	0	k__Bacteria	p__Bacteroidetes	c__Sphingobacteriia	o__Sphingobacteriales	f__Saprospiraceae	CYCU-0281	OTU_280
6.99528432732316	5.98095238095238	0.205714285714286	0.0226699029126214	0.0193827160493827	0.000666666666666667	k__Bacteria	p__Firmicutes	c__Erysipelotrichia	o__Erysipelotrichales	f__Erysipelotrichaceae	Turicibacter	OTU_52966
Inf	NA	NA	0.0226699029126214	0	0	k__Bacteria						OTU_877
NA	NA	Inf	0	0	0.0226666666666667	k__Bacteria	p__Firmicutes	c__Clostridia	o__D8A-2	f__MRE50b23	MRE50b23	OTU_3089
0.156997275257965	0.0428408820843809	0	0.022621359223301	0.00617283950617284	0	k__Bacteria	p__Acidobacteria	c__Acidobacteria	o__Subgroup 4	f__Unknown Family	Blastocatella	OTU_17306
1.93897364771151	0.222222222222222	0	0.022621359223301	0.00259259259259259	0	k__Bacteria	p__Firmicutes	c__Clostridia	o__Clostridiales	f__Lachnospiraceae		OTU_944
0.188934245366284	1.17241863075196	0.0345959595959596	0.00364077669902913	0.0225925925925926	0.000666666666666667	k__Bacteria	p__Actinobacteria	c__Acidimicrobiia	o__Acidimicrobiales			OTU_1208
1.38383838383838	3.12644968200524	0	0.01	0.0225925925925926	0	k__Bacteria	p__Actinobacteria	c__Acidimicrobiia	o__Acidimicrobiales	f__Acidimicrobiaceae	Illumatobacter	OTU_1292
307.917475728155	10.1481481481481	NA	0.0224757281553398	0.000740740740740741	0	k__Bacteria	p__Chloroflexi	c__Anaerolineae	o__Anaerolineales	f__Anaerolineaceae		OTU_1510
1.39805825242718	1.33333333333333	80.4	0.000388349514563107	0.00037037037037037	0.0223333333333333	k__Bacteria	p__Chloroflexi	c__WCHB1-50	o__	f__		OTU_2741
1.70667217517042	1.12529550827423	0.102127659574468	0.0222815533980583	0.0146913580246914	0.00133333333333333	k__Bacteria	p__Firmicutes	c__Clostridia	o__Clostridiales	f__Peptostreptococcaceae	Terrisporobacter	OTU_3612
0.36733728225439	0.181144240911589	0	0.0222815533980583	0.0109876543209877	0	k__Bacteria	p__Proteobacteria	c__Alphaproteobacteria	o__Caulobacterales	f__Caulobacteraceae	Phenylobacterium	OTU_469
0.372063889758848	1.10599078341014	0	0.00747572815533981	0.0222222222222222	0	k__Bacteria	p__Actinobacteria	c__Actinobacteria	o__Propionibacteriales	f__Propionibacteriaceae	Luteococcus	OTU_778
Inf	Inf	NA	0.0221844660194175	0.000123456790123457	0	k__Bacteria	p__Proteobacteria	c__Deltaproteobacteria				OTU_686
239.067961165049	NA	NA	0.0221359223300971	0	0	k__Bacteria	p__Firmicutes	c__Clostridia	o__Clostridiales	f__Lachnospiraceae	Lachnospiraceae XPB1014 group	OTU_1192
1.12909360962179	0.53012714206744	0	0.0220873786407767	0.0103703703703704	0	k__Bacteria	p__Proteobacteria	c__Alphaproteobacteria	o__Rhizobiales	f__Hyphomicrobiaceae	Pedomicrobium	OTU_526
2.34571385564838	0.786678151019236	0.106201550387597	0.0220873786407767	0.00740740740740741	0.001	k__Bacteria	p__Actinobacteria	c__Acidimicrobiia	o__Acidimicrobiales	f__Microthricaceae		OTU_993
236.446601941748	1.33333333333333	NA	0.0218932038834951	0.000123456790123457	0	k__Bacteria	p__Chloroflexi	c__Anaerolineae	o__Anaerolineales	f__Anaerolineaceae	uncultured	OTU_1151
149.968446601942	1.69135802469136	6.85	0.0218932038834951	0.000246913580246914	0.001	k__Bacteria	p__Firmicutes	c__Clostridia	o__Clostridiales	f__Family XIII	Anaerovorax	OTU_1593
0.60839126410524	0.0308767185034933	0.00926301555104801	0.0218932038834951	0.00111111111111111	0.000333333333333333	k__Bacteria	p__Proteobacteria	c__Gammaproteobacteria	o__Xanthomonadales	f__uncultured		OTU_750
Inf	Inf	NA	0.0217961165048544	0.000246913580246914	0	k__Bacteria	p__Bacteroidetes	c__vadinHA17	o__vadinHA17	f__		OTU_1303
0.125061852679714	0.261580854433813	0	0.0103883495145631	0.0217283950617284	0	k__Bacteria	p__Actinobacteria	c__Acidimicrobiia	o__Acidimicrobiales			OTU_401
Inf	NA	Inf	0.0000485436893203884	0	0.0216666666666667	k__Bacteria						OTU_3668
0.524271844660194	0.666666666666667	58.5	0.000194174757281553	0.000246913580246914	0.0216666666666667	k__Bacteria	p__Proteobacteria	c__Alphaproteobacteria	o__Caulobacterales	f__Caulobacteraceae		OTU_60111
Inf	Inf	NA	0.0216504854368932	0.00037037037037037	0	k__Bacteria	p__Firmicutes	c__Clostridia	o__Clostridiales	f__Gracilibacteraceae	Lutispora	OTU_2141
0.31082268778743	0.210084470435348	0.00480701754385965	0.0215533980582524	0.0145679012345679	0.000333333333333333	k__Bacteria	p__Proteobacteria	c__Betaproteobacteria	o__Nitrosomonadales	f__Nitrosomonadaceae	uncultured	OTU_407
116.388349514563	2	NA	0.0215533980582524	0.00037037037037037	0	k__Bacteria	p__Saccharibacteria	c__Unknown Class	o__Unknown Order	f__Unknown Family	Candidatus Saccharimonas	OTU_833
0.91799378333781	0.453227931488801	0	0.021504854368932	0.0106172839506173	0	k__Bacteria	p__Proteobacteria	c__Alphaproteobacteria	o__Rhodobacterales	f__Rhodobacteraceae	Paracocccus	OTU_662
1.13314040328603	0.40982905982906	0	0.021504854368932	0.00777777777777778	0	k__Bacteria	p__Proteobacteria	c__Betaproteobacteria	o__Burkholderiales	f__Burkholderiaceae	Lautropia	OTU_855
0.0282113653932074	0.00990179368557747	0.000876552227903579	0.0214563106796117	0.00753086419753086	0.000666666666666667	k__Bacteria	p__Bacteroidetes	c__Flavobacteriia	o__Flavobacteriales	f__Flavobacteriaceae	Cloacibacterium	OTU_149
0.990832458672265	0.902819486152819	0.0154279279279279	0.0214077669902913	0.0195061728395062	0.000333333333333333	k__Bacteria	p__Proteobacteria	c__Alphaproteobacteria	o__Rhizobiales	f__Hyphomicrobiaceae	uncultured	OTU_787
0.147676942480861	0.0136262479330623	0.00229942933870426	0.0214077669902913	0.00197530864197531	0.000333333333333333	k__Bacteria	p__Acidobacteria	c__Acidobacteria	o__Subgroup 4	f__Unknown Family	Blastocatella	OTU_57836
0.0672223082387657	0.0686221712644477	0.00428392745465916	0.0209223300970874	0.021358024691358	0.00133333333333333	k__Bacteria	p__Bacteroidetes	c__Sphingobacteriia	o__Sphingobacteriales	f__Saprospiraceae	QEDR3BF09	OTU_187
NA	NA	Inf	0	0	0.0213333333333333	k__Bacteria	p__Firmicutes	c__Clostridia	o__Clostridiales	f__Clostridiales vadinBB60 group		OTU_4832
0.514914128182737	0.0208809632677945	0	0.0213106796116505	0.000864197530864198	0	k__Bacteria	p__Proteobacteria	c__Betaproteobacteria	o__Nitrosomonadales	f__Nitrosomonadaceae	A0837	OTU_517
0.299135564220914	0.0346589759158065	0.00467896174863388	0.0213106796116505	0.00246913580246914	0.000333333333333333	k__Bacteria	p__Proteobacteria	c__Alphaproteobacteria	o__Sphingomonadales	f__Sphingomonadaceae	Novosphingobium	OTU_527
2.94233598117093	2.39181942885647	0	0.0212621359223301	0.017283950617284	0	k__Bacteria	p__Actinobacteria	c__Acidimicrobiia	o__Acidimicrobiales	f__Microthricaceae		OTU_1449
0.0987093399308446	0.0143286854006384	0.00154749802326895	0.0212621359223301	0.00308641975308642	0.000333333333333333	k__Bacteria	p__Bacteroidetes	c__Sphingobacteriia	o__Sphingobacteriales	f__Saprospiraceae	QEDR3BF09	OTU_205
0.91123439667129	0.650793650793651	0.0142857142857143	0.0212621359223301	0.0151851851851852	0.000333333333333333	k__Bacteria	p__Firmicutes	c__Clostridia	o__Clostridiales	f__Clostridiaceae 1	Clostridium sensu stricto 1	OTU_789
0.140349063431047	0.0278345463889188	0	0.0211650485436893	0.00419753086419753	0	k__Bacteria	p__Bacteroidetes	c__Sphingobacteriia	o__Sphingobacteriales	f__Saprospiraceae	CYCU-0281	OTU_9132
0.358547910510764	0.0483245149911817	0	0.0210679611650485	0.00283950617283951	0	k__Bacteria	p__Actinobacteria	c__Acidimicrobiia	o__Acidimicrobiales	f__Microthricaceae		OTU_211
113.766990291262	0.666666666666667	NA	0.0210679611650485	0.000123456790123457	0	k__Bacteria	p__Bacteroidetes	c__Bacteroidia	o__Bacteroidales			OTU_986
227.009708737864	2.66666666666667	7.2	0.0210194174757282	0.000246913580246914	0.000666666666666667	k__Bacteria	p__Verrucomicrobia	c__OPB35 soil group	o__	f__		OTU_1589
Inf	NA	Inf	0.0000485436893203884	0	0.021	k__Bacteria	p__Tenericutes	c__Mollicutes	o__NB1-n	f__RFN82		OTU_2666
Inf	Inf	Inf	0.00135922330097087	0.000617283950617284	0.021	k__Bacteria	p__Firmicutes	c__Clostridia	o__Clostridiales			OTU_4495
8.51941747572815	28.3333333333333	0	0.00631067961165049	0.0209876543209877	0	k__Bacteria	p__Microgenomates	c__	o__	f__		OTU_2137
1.7000057448153	1.46117320476295	0.0270216962524655	0.0209708737864078	0.0180246913580247	0.000333333333333333	k__Bacteria	p__Proteobacteria	c__Alphaproteobacteria	o__Rhizobiales			OTU_1173
Inf	NA	NA	0.0209223300970874	0	0	k__Bacteria	p__Firmicutes	c__Clostridia	o__Clostridiales	f__Ruminococcaceae	Saccharofermentans	OTU_1858
143.317961165049	2.53703703703704	NA	0.0209223300970874	0.00037037037037037	0	k__Bacteria	p__Aminicenantes	c__OPB95	o__OPB95	f__GuBH2		OTU_936
1.23509015256588	20.4171075837742	0.978571428571429	0.0012621359223301	0.0208641975308642	0.001	k__Bacteria	p__Actinobacteria	c__Actinobacteria	o__Micrococcales			OTU_1720
0.0105729131124404	0.0148021633931113	0.000236484267227222	0.0149029126213592	0.0208641975308642	0.000333333333333333	k__Bacteria	p__Firmicutes	c__Clostridia	o__Clostridiales	f__Ruminococcaceae	Subdoligranulum	OTU_32
224.388349514563	NA	NA	0.0207766990291262	0	0	k__Bacteria	p__Firmicutes	c__Clostridia	o__Clostridiales	f__Ruminococcaceae	uncultured	OTU_1529
112.194174757282	NA	NA	0.0207766990291262	0	0	k__Bacteria	p__Firmicutes	c__Clostridia	o__Clostridiales	f__Ruminococcaceae	Ruminococcus 1	OTU_2299
0	224	0	0	0.0207407407407407	0	k__Bacteria	p__Armatimonadetes	c__	o__	f__		OTU_1853
2.25377562028047	0.630903390162649	0	0.0207281553398058	0.00580246913580247	0	k__Bacteria	p__Chloroflexi	c__Thermomicrobia	o__JG30-KF-CM45	f__		OTU_811
0.278826224500927	0.178110694964628	0.00449438202247191	0.0206796116504854	0.0132098765432099	0.000333333333333333	k__Bacteria	p__Firmicutes	c__Clostridia	o__Clostridiales	f__Eubacteriaceae	uncultured	OTU_885
Inf	NA	Inf	0.000145631067961165	0	0.0206666666666667	k__Bacteria	p__Firmicutes	c__Clostridia	o__Clostridiales	f__Caldicoprobacteraceae	Caldicoprobacter	OTU_5997
0.470510534310812	0.960737381372302	0	0.0100970873786408	0.0206172839506173	0	k__Bacteria	p__Saccharibacteria	c__	o__	f__		OTU_236
281.980582524272	1.69135802469136	NA	0.0205825242718447	0.000123456790123457	0	k__Bacteria	p__Proteobacteria	c__Deltaproteobacteria	o__Syntrophobacterales	f__Syntrophaceae	Smithella	OTU_1603
0.232036808075075	0.18232428670842	0	0.0205825242718447	0.0161728395061728	0	k__Bacteria	p__Actinobacteria	c__Actinobacteria	o__Propionibacteriales	f__Propionibacteriaceae	Tessaracoccus	OTU_397
Inf	Inf	NA	0.0205339805825243	0.000740740740740741	0	k__Bacteria	p__Firmicutes	c__Clostridia	o__Clostridiales	f__Ruminococcaceae		OTU_861
0.225241160061712	0.0420803360878267	0.00366506153023007	0.0204854368932039	0.00382716049382716	0.000333333333333333	k__Bacteria	p__Planctomycetes	c__Planctomycetacia	o__Planctomycetales	f__Planctomycetaceae	Planctomyces	OTU_933
Inf	NA	NA	0.0204368932038835	0	0	k__Bacteria	p__Proteobacteria	c__Deltaproteobacteria	o__Syntrophobacterales	f__Syntrophaceae	Smithella	OTU_1709
0.264650415589858	0.0991207034372502	0	0.0204368932038835	0.00765432098765432	0	k__Bacteria	p__Saccharibacteria	c__	o__	f__		OTU_386
1.03623683850677	1.03286384976526	0.0338028169014085	0.0204368932038835	0.0203703703703704	0.000666666666666667	k__Bacteria	p__Actinobacteria	c__Actinobacteria	o__Micrococcales	f__Microbacteriaceae	Microbacterium	OTU_624
279.320388349515	3.38271604938272	68.5	0.0203883495145631	0.000246913580246914	0.005	k__Bacteria	p__Armatimonadetes	c__	o__	f__		OTU_1708
0.523316886837498	2.28749241044323	0.037431693989071	0.00466019417475728	0.0203703703703704	0.000333333333333333	k__Bacteria	p__Actinobacteria	c__Actinobacteria	o__Micrococcales	f__Bogoriellaceae	Georgenia	OTU_1274
1.64226273033485	5.69538926681784	NA	0.00587378640776699	0.0203703703703704	0	k__Bacteria	p__Proteobacteria	c__Betaproteobacteria	o__Rhodocyclales	f__Rhodocyclaceae	Dechloromonas	OTU_5467
219.669902912621	NA	NA	0.0203398058252427	0	0	k__Bacteria	p__Bacteroidetes	c__Sphingobacteriia	o__Sphingobacteriales	f__WCHB1-69	009E01	OTU_1225
0.924417475728155	0.202962962962963	0	0.0202427184466019	0.00444444444444444	0	k__Bacteria	p__Chloroflexi	c__Caldilineae	o__Caldilineales	f__Caldilineaceae	Candidatus Defluviifilum	OTU_1406
2.2484235812231	0.178694158075601	0	0.0201941747572816	0.00160493827160494	0	k__Bacteria	p__Synergistetes	c__Synergistia	o__Synergistales	f__Synergistaceae	Lactivibrio	OTU_1223
Inf	NA	NA	0.0201941747572816	0	0	k__Bacteria	p__Bacteroidetes	c__Sphingobacteriia	o__Sphingobacteriales	f__ST-12K33		OTU_4442
0.118503712164477	0.0108932461873638	0.00196078431372549	0.0201456310679612	0.00185185185185185	0.000333333333333333	k__Bacteria	p__Bacteroidetes	c__Flavobacteriia	o__Flavobacteriales	f__NS9 Marine group	PHOS-HE28	OTU_428
0.0971468502356562	0.332822868810618	0.00551301684532925	0.00587378640776699	0.0201234567901235	0.000333333333333333	k__Bacteria	p__Actinobacteria	c__Actinobacteria				OTU_27959
0.00681045952054761	0.0553574460859229	0.00183392766174223	0.00247572815533981	0.0201234567901235	0.000666666666666667	k__Bacteria	p__Firmicutes	c__Bacilli	o__Lactobacillales	f__Streptococcaceae	Lactococcus	OTU_435
0.843076923076923	0.593276353276353	0	0.02	0.0140740740740741	0	k__Bacteria	p__Proteobacteria	c__Alphaproteobacteria	o__Rhizobiales	f__Hyphomicrobiaceae	Hyphomicrobium	OTU_1114
0.865902130709585	0.919463087248322	0.015324384787472	0.0188349514563107	0.02	0.000333333333333333	k__Bacteria	p__Proteobacteria	c__Alphaproteobacteria	o__Rhizobiales			OTU_21424
0.00804773101879332	0.0283390186302808	0	0.00567961165048544	0.02	0	k__Bacteria	p__Firmicutes	c__Clostridia	o__Clostridiales	f__Lachnospiraceae		OTU_224
23.0679611650485	1.77777777777778	72	0.00640776699029126	0.000493827160493827	0.02	k__Bacteria						OTU_2318
91.3333333333333	0.563786008230453	1.52222222222222	0.02	0.000123456790123457	0.000333333333333333	k__Bacteria	p__Firmicutes	c__Clostridia	o__Clostridiales	f__Ruminococcaceae	Acetivibrio	OTU_863
2.66019417475728	6.76543209876543	274	0.000194174757281553	0.000493827160493827	0.02	k__Bacteria	p__Firmicutes	c__Clostridia	o__Clostridiales	f__Ruminococcaceae		OTU_9628
273.334951456311	3.38271604938272	27.4	0.0199514563106796	0.000246913580246914	0.002	k__Bacteria	p__Firmicutes	c__Clostridia	o__Clostridiales	f__Family XIII	Family XIII UCG-002	OTU_1250
Inf	Inf	NA	0.0199514563106796	0.000123456790123457	0	k__Bacteria	p__Firmicutes	c__Clostridia	o__Clostridiales	f__Ruminococcaceae	[Eubacterium] coprostanoligenes group	OTU_2336
Inf	NA	NA	0.0199514563106796	0	0	k__Bacteria	p__Firmicutes	c__Clostridia	o__Clostridiales	f__Ruminococcaceae		OTU_1054
0.524271844660194	214.666666666667	0	0.0000485436893203884	0.0198765432098765	0	k__Bacteria	p__Firmicutes	c__Clostridia	o__Thermoanaerobacterales	f__Thermodesulfobiaceae	Coprothermobacter	OTU_20902
0.40157302774683	0.744012682992647	0	0.0107281553398058	0.0198765432098765	0	k__Bacteria	p__Actinobacteria	c__Actinobacteria	o__Micrococcales	f__Intrasporangiaceae	Tetrasphaera	OTU_7328
Inf	Inf	NA	0.0198543689320388	0.000123456790123457	0	k__Bacteria	p__Actinobacteria	c__Actinobacteria	o__Kineosporiales	f__Kineosporiaceae	Quadrisphaera	OTU_1017
0.593741369420662	0.421914255612286	0	0.0198058252427184	0.0140740740740741	0	k__Bacteria	p__Proteobacteria	c__Betaproteobacteria	o__SC-I-84	f__		OTU_967
0.240813840997823	0.0406287069988138	0	0.0197572815533981	0.00333333333333333	0	k__Bacteria	p__WCHB1-60	c__	o__	f__		OTU_142
0.349257751331037	0.0480127439267224	0	0.0197572815533981	0.00271604938271605	0	k__Bacteria	p__Chloroflexi	c__SJA-15	o__1-20	f__1-20	Candidatus Sarcinathrix	OTU_348
2.50008989572096	1.67569730224051	0	0.0197087378640777	0.0132098765432099	0	k__Bacteria	p__Actinobacteria	c__Actinobacteria	o__Micrococcales	f__Microbacteriaceae	Diaminobutyricimonas	OTU_23038
39.8446601941748	8	212.4	0.00368932038834951	0.000740740740740741	0.0196666666666667	k__Bacteria	p__Firmicutes	c__Clostridia	o__Clostridiales	f__Ruminococcaceae	Ruminiclostridium	OTU_1526
Inf	NA	Inf	0.0000970873786407767	0	0.0196666666666667	k__Bacteria	p__Firmicutes	c__Clostridia	o__Clostridiales	f__Peptococcaceae	Desulfitibacter	OTU_3786
4.98058252427184	81.3333333333333	106.2	0.000922330097087379	0.0150617283950617	0.0196666666666667	k__Bacteria	p__Firmicutes	c__Clostridia	o__Thermoanaerobacterales			OTU_4719
Inf	NA	Inf	0.00029126213592233	0	0.0196666666666667	k__Bacteria	p__Firmicutes					OTU_8480
Inf	Inf	Inf	0.000194174757281553	0.0196296296296296	0.000333333333333333	k__Bacteria	p__Firmicutes	c__Clostridia	o__Clostridiales	f__Ruminococcaceae	Cellulosibacter	OTU_3753
211.281553398058	NA	NA	0.0195631067961165	0	0	k__Bacteria	p__Proteobacteria	c__Deltaproteobacteria	o__Syntrophobacterales	f__Syntrophobacteraceae	Syntrophobacter	OTU_1879
1.99514563106796	133.617283950617	41.1	0.00029126213592233	0.0195061728395062	0.006	k__Bacteria	p__Firmicutes					OTU_2576
66.6711165048544	2.1141975308642	2.28333333333333	0.0194660194174757	0.000617283950617284	0.000666666666666667	k__Bacteria	p__Firmicutes	c__Clostridia	o__Clostridiales	f__Christensenellaceae	Christensenellaceae R-7 group	OTU_1915
Inf	Inf	NA	0.0194174757281553	0.000123456790123457	0	k__Bacteria	p__Firmicutes	c__Clostridia	o__D8A-2	f__MRE50b23	MRE50b23	OTU_1316
0.098713736340654	0.225227489293082	0.0038733389878428	0.00849514563106796	0.0193827160493827	0.000333333333333333	k__Bacteria	p__Proteobacteria	c__Betaproteobacteria	o__Nitrosomonadales	f__Gallionellaceae	Candidatus Nitrotoga	OTU_63498
0.120985810306199	0.185086943707633	0.00318302387267905	0.0126699029126214	0.0193827160493827	0.000333333333333333	k__Bacteria	p__Actinobacteria	c__Actinobacteria	o__Actinomycetales	f__Actinomycetaceae		OTU_1075
0.790529400989192	1.25256231073841	0.0215408805031447	0.0122330097087379	0.0193827160493827	0.000333333333333333	k__Bacteria	p__Proteobacteria	c__Betaproteobacteria	o__Burkholderiales	f__Comamonadaceae		OTU_17065
0.349514563106796	NA	69.6	0.0000970873786407767	0	0.0193333333333333	k__Bacteria	p__Firmicutes	c__Clostridia	o__Clostridiales	f__Peptococcaceae	uncultured	OTU_3217
2.09708737864078	198.666666666667	208.8	0.000194174757281553	0.0183950617283951	0.0193333333333333	k__Bacteria	p__Bacteroidetes	c__Sphingobacteriia	o__Sphingobacteriales	f__WCHB1-69	G35_D8	OTU_6625
0.251128387465227	0.0545599362803664	0	0.0193203883495146	0.00419753086419753	0	k__Bacteria	p__Acidobacteria	c__Acidobacteria	o__Subgroup 4	f__Unknown Family	Blastocatella	OTU_20609
0.265483088005011	0.121054858622063	0.00920698924731183	0.0192233009708738	0.00876543209876543	0.000666666666666667	k__Bacteria	p__Planctomycetes	c__Planctomycetacia	o__Planctomycetales	f__Planctomycetaceae	Planctomyces	OTU_1028
0.344400138696255	2.34071869488536	0	0.00281553398058252	0.0191358024691358	0	k__Bacteria	p__Actinobacteria					OTU_1222
2.67298356982823	5.04154795821463	0	0.0101456310679612	0.0191358024691358	0	k__Bacteria	p__Actinobacteria	c__Actinobacteria	o__PeM15	f__PeM15		OTU_2940
1.57281553398058	206.666666666667	0	0.000145631067961165	0.0191358024691358	0	k__Bacteria	p__Firmicutes	c__Clostridia	o__Clostridiales	f__Caldicoprobacteraceae	Caldicoprobacter	OTU_3284
Inf	NA	NA	0.019126213592233	0	0	k__Bacteria	p__Bacteroidetes					OTU_1325
Inf	NA	NA	0.0190776699029126	0	0	k__Bacteria	p__SHA-109	c__	o__	f__		OTU_1666
0.607823436441635	0.306804478897502	0	0.0190776699029126	0.00962962962962963	0	k__Bacteria	p__Actinobacteria	c__Acidimicrobiia	o__Acidimicrobiales	f__Iamiaceae	Iamia	OTU_673
Inf	NA	Inf	0.0000485436893203884	0	0.019	k__Bacteria	p__Firmicutes	c__OPB54				OTU_2691
Inf	Inf	Inf	0.0000970873786407767	0.000123456790123457	0.019	k__Bacteria	p__Firmicutes	c__Clostridia	o__Clostridiales	f__Ruminococcaceae	Hydrogenoanaerobacterium	OTU_3718
Inf	Inf	NA	0.0189320388349515	0.000246913580246914	0	k__Bacteria	p__Firmicutes	c__Clostridia	o__Clostridiales	f__Family XIII	Anaerovorax	OTU_2012
0.0722554144884242	0.653846153846154	0	0.0020873786407767	0.0188888888888889	0	k__Bacteria	p__Firmicutes	c__Clostridia	o__Clostridiales	f__Lachnospiraceae	Shuttleworthia	OTU_940
0.431892960759842	0.0282363610132113	0.00762381747356706	0.0188834951456311	0.00123456790123457	0.000333333333333333	k__Bacteria	p__Acidobacteria	c__Acidobacteria	o__Subgroup 4	f__Unknown Family	Blastocatella	OTU_869
67.3915857605178	85.6954732510288	4.56666666666667	0.0147572815533981	0.0187654320987654	0.001	k__Bacteria	p__Firmicutes	c__OPB54	o__Hydrogenisporales	f__MBA03		OTU_1311
0.0147483972178423	0.0211942637883831	0.00301181643308601	0.0130582524271845	0.0187654320987654	0.00266666666666667	k__Bacteria	p__Chloroflexi	c__Anaerolineae	o__Anaerolineales	f__Anaerolineaceae	Candidatus Villogracilis	OTU_55
0.231743351625158	0.293719806763285	0	0.0148058252427184	0.0187654320987654	0	k__Bacteria	p__Actinobacteria	c__Actinobacteria	o__Micrococcales	f__Microbacteriaceae	Leucobacter	OTU_747
23.3371579876434	0.153759820426487	NA	0.0187378640776699	0.000123456790123457	0	k__Bacteria	p__Planctomycetes	c__Phycisphaerae	o__mle1-8	f__		OTU_1276
Inf	Inf	Inf	0.0186893203883495	0.000123456790123457	0.000333333333333333	k__Bacteria	p__Bacteroidetes	c__Bacteroidia	o__Bacteroidales	f__Rikenellaceae	Blvii28 wastewater-sludge group	OTU_1430
NA	NA	Inf	0	0	0.0186666666666667	k__Bacteria	p__Tenericutes	c__Mollicutes	o__NB1-n	f__RFN82		OTU_12350
NA	NA	255.733333333333	0	0	0.0186666666666667	k__Bacteria	p__Tenericutes	c__Mollicutes	o__NB1-n	f__RFN82		OTU_2960
0.00492628550880978	1.89181527206219	0	0.0000485436893203884	0.018641975308642	0	k__Bacteria	p__Chloroflexi	c__Anaerolineae	o__Anaerolineales	f__Anaerolineaceae	Anaerolinea	OTU_1799
127.356796116505	2.53703703703704	2.28333333333333	0.0185922330097087	0.00037037037037037	0.000333333333333333	k__Bacteria	p__Parcubacteria	c__	o__	f__		OTU_1228
Inf	NA	Inf	0.0185922330097087	0	0.000333333333333333	k__Bacteria	p__Firmicutes	c__Clostridia	o__Clostridiales	f__Christensenellaceae	Christensenellaceae R-7 group	OTU_1795
0.656478330497448	0.492586228840524	0.0117697594501718	0.0185922330097087	0.0139506172839506	0.000333333333333333	k__Bacteria	p__Chloroflexi	c__Caldilineae	o__Caldilineales	f__Caldilineaceae	uncultured	OTU_672
0.64092761205292	1.31452696219536	0	0.00902912621359223	0.0185185185185185	0	k__Bacteria	p__Proteobacteria	c__Betaproteobacteria	o__Burkholderiales			OTU_59092
0.0887734481395247	0.573990279872633	0.0413273001508296	0.00286407766990291	0.0185185185185185	0.00133333333333333	k__Bacteria	p__Proteobacteria	c__Betaproteobacteria	o__Rhodocyclales	f__Rhodocyclaceae	Denitratisoma	OTU_962
0.299784634166004	0.0180572031105839	0	0.0184466019417476	0.00111111111111111	0	k__Bacteria	p__Proteobacteria	c__Alphaproteobacteria	o__Rhizobiales	f__Hyphomicrobiaceae	Hyphomicrobium	OTU_256
0.745991951967297	0.828987979207277	0	0.0165533980582524	0.0183950617283951	0	k__Bacteria	p__Actinobacteria	c__Acidimicrobiia	o__Acidimicrobiales	f__Acidimicrobiaceae		OTU_36229
0.541785236022765	0.138516389953172	0	0.0183495145631068	0.00469135802469136	0	k__Bacteria	p__Actinobacteria	c__Actinobacteria	o__Micrococcales	f__Intrasporangiaceae	Tetrasphaera	OTU_55168
NA	NA	198	0	0	0.0183333333333333	k__Bacteria	p__Planctomycetes	c__Planctomycetacia	o__Planctomycetales	f__Planctomycetaceae	p-1088-a5 gut group	OTU_4784
Inf	NA	Inf	0.00029126213592233	0	0.0183333333333333	k__Bacteria	p__Firmicutes					OTU_7131
83.5744336569579	NA	3.04444444444444	0.0183009708737864	0	0.000666666666666667	k__Bacteria	p__Planctomycetes	c__Phycisphaerae	o__Pla1 lineage	f__		OTU_2393
0.00322358317007386	0.00787883627458809	0.000718677633154995	0.00747572815533981	0.0182716049382716	0.00166666666666667	k__Bacteria	p__Firmicutes	c__Bacilli	o__Lactobacillales	f__Streptococcaceae	Streptococcus	OTU_105
Inf	Inf	NA	0.0000970873786407767	0.0182716049382716	0	k__Bacteria	p__Firmicutes	c__Clostridia	o__Clostridiales	f__Ruminococcaceae	Ruminiclostridium	OTU_2105
1.06407766990291	50.0641975308642	NA	0.000388349514563107	0.0182716049382716	0	k__Bacteria	p__Actinobacteria	c__Actinobacteria	o__Propionibacteriales	f__Propionibacteriaceae		OTU_9610
250.058252427184	NA	NA	0.018252427184466	0	0	k__Bacteria	p__Bacteroidetes	c__Bacteroidia	o__Bacteroidales	f__Rikenellaceae	S50 wastewater-sludge group	OTU_902
6.51747572815534	49.7259259259259	1.82666666666667	0.00237864077669903	0.0181481481481481	0.000666666666666667	k__Bacteria	p__Actinobacteria	c__Actinobacteria	o__Micrococcales	f__Intrasporangiaceae	Tetrasphaera	OTU_13805
0.0196034600232123	0.0361024129673973	0	0.00985436893203884	0.0181481481481481	0	k__Bacteria	p__Firmicutes	c__Erysipelotrichia	o__Erysipelotrichales	f__Erysipelotrichaceae	Holdemanella	OTU_464
Inf	NA	NA	0.0181067961165049	0	0	k__Bacteria	p__Acidobacteria	c__Acidobacteria	o__Subgroup 18	f__		OTU_2157
0.0803053113616434	0.0164262676402527	0.00443509226286824	0.0181067961165049	0.0037037037037037	0.001	k__Bacteria	p__Bacteroidetes	c__Sphingobacteriia	o__Sphingobacteriales	f__Saprospiraceae	QEDR3BF09	OTU_221
Inf	NA	Inf	0.0180582524271845	0	0.000333333333333333	k__Bacteria	p__Proteobacteria	c__Deltaproteobacteria	o__Syntrophobacterales	f__Syntrophaceae	uncultured	OTU_2474
0.836383083758433	0.229336681314082	0.0154802259887006	0.0180097087378641	0.00493827160493827	0.000333333333333333	k__Bacteria	p__Proteobacteria	c__Betaproteobacteria	o__Burkholderiales			OTU_32643
0.884112974404237	0.545454545454545	0.0163636363636364	0.0180097087378641	0.0111111111111111	0.000333333333333333	k__Bacteria	p__Firmicutes	c__Clostridia	o__Clostridiales	f__Clostridiaceae 1	Clostridium sensu stricto 1	OTU_44619
107.73786407767	NA	246.6	0.00786407766990291	0	0.018	k__Bacteria	p__Actinobacteria	c__Thermoleophilia	o__Gaiellales	f__uncultured		OTU_1866
96.7281553398058	1.33333333333333	NA	0.0179126213592233	0.000246913580246914	0	k__Bacteria	p__Firmicutes	c__Clostridia	o__Clostridiales	f__Family XI	Tissierella	OTU_2227
5.20020991865652	0.684684684684685	0	0.0178155339805825	0.00234567901234568	0	k__Bacteria	p__Chloroflexi	c__Anaerolineae	o__Anaerolineales	f__Anaerolineaceae	T78	OTU_18635
0.321118426108564	0.00446268608097984	0.0240985048372911	0.0177669902912621	0.000246913580246914	0.00133333333333333	k__Bacteria	p__Proteobacteria	c__Gammaproteobacteria	o__Xanthomonadales	f__Competibacteraceae	Candidatus Competibacter	OTU_707
0.169868942229952	0.0414258438517827	0	0.0177184466019417	0.00432098765432099	0	k__Bacteria	p__Chloroflexi	c__Caldilineae	o__Caldilineales	f__Caldilineaceae	uncultured	OTU_449
0.435022792915057	0.312204079826541	0.00818399044205496	0.0177184466019417	0.012716049382716	0.000333333333333333	k__Bacteria	p__Proteobacteria	c__Alphaproteobacteria	o__Caulobacterales	f__Caulobacteraceae	uncultured	OTU_648
1.24142394822006	0.104083570750237	0.0702564102564103	0.0176699029126214	0.00148148148148148	0.001	k__Bacteria	p__Planctomycetes	c__Planctomycetacia	o__Planctomycetales	f__Planctomycetaceae	uncultured	OTU_1284
1.14187580142883	0.119671558350804	0	0.0176699029126214	0.00185185185185185	0	k__Bacteria	p__Actinobacteria	c__Actinobacteria	o__Propionibacteriales	f__Propionibacteriaceae		OTU_1363
0.0648657210932395	0.0371629277135735	0.00122365737593474	0.0176699029126214	0.0101234567901235	0.000333333333333333	k__Bacteria	p__Proteobacteria	c__Betaproteobacteria	o__Neisseriales	f__Neisseriaceae	Uruburuella	OTU_333
0.349514563106796	NA	31.8	0.000194174757281553	0	0.0176666666666667	k__Bacteria	p__Bacteroidetes	c__Bacteroidia	o__Bacteroidales	f__Rikenellaceae	vadinBC27 wastewater-sludge group	OTU_1574
Inf	Inf	Inf	0.0175728155339806	0.000123456790123457	0.000666666666666667	k__Bacteria	p__Firmicutes	c__Clostridia	o__D8A-2	f__MRE50b23	B55_F	OTU_1288
0.44336569579288	6.15827793605571	0	0.0012621359223301	0.0175308641975309	0	k__Bacteria	p__Actinobacteria	c__Actinobacteria	o__Propionibacteriales	f__Propionibacteriaceae	Luteococcus	OTU_1885
Inf	Inf	Inf	0.0000970873786407767	0.0175308641975309	0.00933333333333333	k__Bacteria	p__Firmicutes	c__OPB54	o__	f__		OTU_2266
Inf	Inf	NA	0.0000485436893203884	0.0175308641975309	0	k__Bacteria	p__Firmicutes	c__Negativicutes	o__Selenomonadales	f__uncultured		OTU_2501
0.710303326248061	0.185148659507634	0	0.0175242718446602	0.0045679012345679	0	k__Bacteria	p__Chloroflexi	c__Caldilineae	o__Caldilineales	f__Caldilineaceae	Candidatus Defluviifilum	OTU_1716
119.043689320388	NA	4.56666666666667	0.017378640776699	0	0.000666666666666667	k__Bacteria	p__Firmicutes	c__Clostridia	o__D8A-2	f__MRE50b23	MRE50b23	OTU_1503
12.5126213592233	8.08888888888889	0.72	0.017378640776699	0.0112345679012346	0.001	k__Bacteria	p__Firmicutes	c__Clostridia	o__Clostridiales	f__Peptostreptococcaceae		OTU_31198
Inf	Inf	Inf	0.000533980582524272	0.000123456790123457	0.0173333333333333	k__Bacteria	p__Firmicutes	c__Clostridia	o__Clostridiales	f__Ruminococcaceae	Ruminiclostridium	OTU_1742
Inf	NA	Inf	0.00194174757281553	0	0.0173333333333333	k__Bacteria	p__Bacteroidetes	c__Bacteroidia	o__Bacteroidales	f__Porphyromonadaceae		OTU_3071
Inf	NA	NA	0.0173300970873786	0	0	k__Bacteria	p__Caldiserica	c__Caldisericia	o__Caldisericales	f__WCHB1-02		OTU_1084
Inf	Inf	NA	0.0173300970873786	0.000246913580246914	0	k__Bacteria						OTU_1839
Inf	Inf	NA	0.0173300970873786	0.000246913580246914	0	k__Bacteria	p__Proteobacteria	c__Deltaproteobacteria	o__Deltaproteobacteria Incertae Sedis	f__Syntrophorhabdaceae	Syntrophorhabdus	OTU_1972
Inf	NA	Inf	0.0173300970873786	0	0.001	k__Bacteria	p__Chloroflexi	c__Anaerolineae	o__Anaerolineales	f__Anaerolineaceae	A6	OTU_24640
0.766677106169746	2.00716845878136	0	0.00660194174757282	0.0172839506172839	0	k__Bacteria	p__Proteobacteria	c__Betaproteobacteria	o__Burkholderiales	f__Comamonadaceae	Simplicispira	OTU_62266
0.833652399835909	0.524082768214224	0	0.0172815533980583	0.0108641975308642	0	k__Bacteria	p__Proteobacteria	c__Alphaproteobacteria	o__Rhodospirillales	f__B79		OTU_1111
2.04101104787412	0.437420178799489	0	0.0172815533980583	0.0037037037037037	0	k__Bacteria	p__Proteobacteria	c__Betaproteobacteria	o__Burkholderiales	f__Burkholderiaceae	Limnobacter	OTU_1245
1.70749087022357	1.28440366972477	0.0330275229357798	0.0172330097087379	0.012962962962963	0.000333333333333333	k__Bacteria	p__Firmicutes	c__Erysipelotrichia	o__Erysipelotrichales	f__Erysipelotrichaceae	Turicibacter	OTU_48844
0.435551272583173	0.188277331134474	0	0.0171359223300971	0.00740740740740741	0	k__Bacteria	p__Chloroflexi	c__Caldilineae	o__Caldilineales	f__Caldilineaceae	uncultured	OTU_627
0.707114867235934	0.11207794139521	0.0275100401606426	0.0171359223300971	0.00271604938271605	0.000666666666666667	k__Bacteria	p__Proteobacteria	c__Alphaproteobacteria	o__Rhodobacterales	f__Rhodobacteraceae		OTU_728
0.198387362185289	0.0358338564553254	0	0.0170873786407767	0.00308641975308642	0	k__Bacteria	p__Bacteroidetes	c__Flavobacteriia	o__Flavobacteriales	f__NS9 Marine group	PHOS-HE28	OTU_895
0.316184566109499	0.302405498281787	0.0123711340206186	0.0170388349514563	0.0162962962962963	0.000666666666666667	k__Bacteria	p__Proteobacteria	c__Alphaproteobacteria	o__Rhodobacterales	f__Rhodobacteraceae		OTU_12033
0.286634606660013	0.19730010384216	0	0.0170388349514563	0.0117283950617284	0	k__Bacteria	p__Proteobacteria	c__Alphaproteobacteria	o__Rhodobacterales	f__Rhodobacteraceae	Paracocccus	OTU_12730
Inf	Inf	NA	0.0170388349514563	0.000617283950617284	0	k__Bacteria	p__Chloroflexi	c__Anaerolineae	o__Anaerolineales	f__Anaerolineaceae	Pelolinea	OTU_2792
0.460096476766196	1.46797111576986	0	0.00533980582524272	0.017037037037037	0	k__Bacteria	p__Actinobacteria	c__Acidimicrobiia	o__Acidimicrobiales	f__Microthricaceae	Candidatus Microthrix	OTU_24865
1.75012774655084	0.216188619697392	0	0.0169902912621359	0.00209876543209877	0	k__Bacteria	p__Chloroflexi	c__TK10	o__mle1-48	f__mle1-48	mle1-48	OTU_1233
2.87366654680571	0.647309861301631	0	0.0169902912621359	0.00382716049382716	0	k__Bacteria	p__Actinobacteria	c__Actinobacteria	o__Micrococcales	f__Dermatophilaceae	uncultured	OTU_1472
1.11587471994025	0.252077397910731	0	0.0169417475728155	0.00382716049382716	0	k__Bacteria	p__Proteobacteria	c__Alphaproteobacteria	o__Rhizobiales	f__A0839		OTU_726
0.0144575770367244	5.03730542136339	0	0.0000485436893203884	0.0169135802469136	0	k__Bacteria	p__Chloroflexi	c__SJA-15	o__	f__		OTU_18322
0.177417103508173	0.370153433518716	0	0.00810679611650485	0.0169135802469136	0	k__Bacteria	p__Proteobacteria	c__Betaproteobacteria	o__Burkholderiales	f__Comamonadaceae	Rhodoferax	OTU_2490
0.483079056865465	0.652380952380952	0.0514285714285714	0.0125242718446602	0.0169135802469136	0.00133333333333333	k__Bacteria	p__Actinobacteria	c__Actinobacteria	o__Micrococcales	f__Microbacteriaceae	Leucobacter	OTU_919
0.180568687590803	0.430720506730008	0.00855106888361045	0.00703883495145631	0.0167901234567901	0.000333333333333333	k__Bacteria	p__Firmicutes	c__Clostridia	o__Clostridiales	f__Lachnospiraceae		OTU_1179
0.0913905418102098	0.148403026682597	0	0.0103398058252427	0.0167901234567901	0	k__Bacteria	p__Proteobacteria	c__Betaproteobacteria	o__Rhodocyclales	f__Rhodocyclaceae		OTU_138
Inf	NA	NA	0.016747572815534	0	0	k__Bacteria	p__Proteobacteria	c__Alphaproteobacteria	o__Rhodospirillales	f__Rhodospirillaceae	Candidatus Riegeria	OTU_1190
0.406136515230119	1.74300254452926	0	0.00388349514563107	0.0166666666666667	0	k__Bacteria	p__Chloroflexi	c__SJA-15	o__	f__		OTU_1315
0.385028104241185	1.20175438596491	0	0.00533980582524272	0.0166666666666667	0	k__Bacteria	p__Proteobacteria	c__Alphaproteobacteria	o__Rhizobiales			OTU_21405
0.494193531084053	0.630755064456722	0	0.0130582524271845	0.0166666666666667	0	k__Bacteria	p__Actinobacteria	c__Actinobacteria	o__Micrococcales	f__Intrasporangiaceae	Tetrasphaera	OTU_45012
56.6953883495146	0.845679012345679	NA	0.0165533980582524	0.000246913580246914	0	k__Bacteria	p__Chloroflexi	c__uncultured	o__	f__		OTU_1297
Inf	Inf	NA	0.016504854368932	0.000493827160493827	0	k__Bacteria	p__Firmicutes	c__Clostridia	o__Clostridiales			OTU_1119
75.3721682847896	8.45679012345679	1.52222222222222	0.016504854368932	0.00185185185185185	0.000333333333333333	k__Bacteria	p__Proteobacteria	c__Deltaproteobacteria	o__Syntrophobacterales	f__Syntrophaceae	Syntrophus	OTU_1199
0.27460591511654	0.010300596983504	0.0111246447421843	0.0164563106796116	0.000617283950617284	0.000666666666666667	k__Bacteria	p__Acidobacteria	c__Acidobacteria	o__Subgroup 6	f__mb2424	SBRFL126	OTU_914
1.55987055016181	2.18930041152263	0	0.0116990291262136	0.0164197530864198	0	k__Bacteria	p__Proteobacteria	c__Alphaproteobacteria	o__Rhodobacterales	f__Rhodobacteraceae	Amaricoccus	OTU_17861
0.0211126521806133	3.57064471879287	0	0.0000970873786407767	0.0164197530864198	0	k__Bacteria	p__Chloroflexi	c__SJA-15	o__	f__		OTU_2007
0.162746471824642	0.203130966017564	0.00824742268041237	0.0131553398058252	0.0164197530864198	0.000666666666666667	k__Bacteria	p__Actinobacteria	c__Actinobacteria	o__Corynebacteriales	f__Nocardiaceae	Rhodococcus	OTU_239
0.386691121556913	0.508938048153734	0.0103318250377074	0.0124757281553398	0.0164197530864198	0.000333333333333333	k__Bacteria	p__Proteobacteria	c__Alphaproteobacteria	o__Rhodobacterales	f__Rhodobacteraceae		OTU_49393
0.225895348569057	0.534324506612709	0	0.00694174757281553	0.0164197530864198	0	k__Bacteria	p__Proteobacteria	c__Gammaproteobacteria	o__Xanthomonadales	f__Competibacteraceae	CPB_Q07	OTU_905
Inf	NA	NA	0.0164077669902913	0	0	k__Bacteria	p__Proteobacteria	c__Deltaproteobacteria	o__Deltaproteobacteria Incertae Sedis	f__Syntrophorhabdaceae	Syntrophorhabdus	OTU_1707
0.469892584176823	0.141843971631206	0	0.0163592233009709	0.00493827160493827	0	k__Bacteria	p__Bacteroidetes	c__Bacteroidia	o__Bacteroidales	f__Porphyromonadaceae	Microbacter	OTU_643
55.8640776699029	NA	NA	0.0163106796116505	0	0	k__Bacteria	p__Chloroflexi	c__Anaerolineae	o__Anaerolineales	f__Anaerolineaceae	Longilinea	OTU_1083
0.102902764772559	0.297800338409475	0	0.00563106796116505	0.0162962962962963	0	k__Bacteria	p__Actinobacteria	c__Actinobacteria	o__Micrococcales	f__Bogoriellaceae	Bogoriella	OTU_1033
0.315022994379152	5.87524366471735	0.360526315789474	0.00087378640776699	0.0162962962962963	0.001	k__Bacteria	p__Chloroflexi	c__SJA-15	o__C10_SB1A	f__C10_SB1A	Candidatus Amarilinum	OTU_7577
0.113761258134844	0.148023549201009	0.00605550883095038	0.0125242718446602	0.0162962962962963	0.000666666666666667	k__Bacteria	p__Firmicutes	c__Clostridia	o__Clostridiales	f__Eubacteriaceae	Acetobacterium	OTU_803
Inf	Inf	NA	0.0162621359223301	0.000493827160493827	0	k__Bacteria	p__Chloroflexi	c__Anaerolineae	o__Anaerolineales	f__Anaerolineaceae	Pelolinea	OTU_1270
175.631067961165	NA	NA	0.0162621359223301	0	0	k__Bacteria	p__Firmicutes	c__Clostridia	o__Clostridiales	f__Christensenellaceae	Christensenellaceae R-7 group	OTU_1434
0.0604998511750482	0.0459294982202319	0.00124009645194626	0.0162621359223301	0.0123456790123457	0.000333333333333333	k__Bacteria	p__Proteobacteria	c__Betaproteobacteria	o__Burkholderiales	f__Comamonadaceae	Simplicispira	OTU_1786
1.29529803567397	0.0491673844387023	0.0265503875968992	0.0162621359223301	0.000617283950617284	0.000333333333333333	k__Bacteria	p__Proteobacteria	c__Alphaproteobacteria	o__Sphingomonadales			OTU_30171
0.673085384096442	0.224833090895528	0	0.0162621359223301	0.0054320987654321	0	k__Bacteria	p__Chloroflexi	c__Caldilineae	o__Caldilineales	f__Caldilineaceae	Candidatus Defluviifilum	OTU_772
1.70477232325995	3.1206746652756	0	0.00883495145631068	0.0161728395061728	0	k__Bacteria	p__Actinobacteria	c__Actinobacteria	o__PeM15	f__PeM15	rJ14	OTU_4007
0.181746090565478	0.338271604938272	0	0.00868932038834951	0.0161728395061728	0	k__Bacteria	p__Chloroflexi	c__Anaerolineae	o__Anaerolineales	f__Anaerolineaceae	uncultured	OTU_622
0.00687569632341238	0.572677595628415	0	0.000194174757281553	0.0161728395061728	0	k__Bacteria	p__Proteobacteria	c__Betaproteobacteria	o__Rhodocyclales	f__Rhodocyclaceae	Thauera	OTU_47223
29.0970873786408	0.444444444444444	NA	0.0161650485436893	0.000246913580246914	0	k__Bacteria	p__Firmicutes	c__Clostridia	o__Clostridiales	f__Lachnospiraceae	Lachnospiraceae AC2044 group	OTU_1020
0.201511524157001	0.00461699187813837	0	0.0161650485436893	0.00037037037037037	0	k__Bacteria	p__Proteobacteria	c__Alphaproteobacteria	o__Sphingomonadales	f__Sphingomonadaceae		OTU_66537
Inf	NA	NA	0.0161165048543689	0	0	k__Bacteria						OTU_1650
0.442477187384478	0.111853336302234	0	0.0161165048543689	0.00407407407407407	0	k__Bacteria	p__Acidobacteria	c__Holophagae	o__Subgroup 7	f__		OTU_1651
0.080318703712206	0.0252257835621483	0.00166121013701952	0.0161165048543689	0.00506172839506173	0.000333333333333333	k__Bacteria	p__Bacteroidetes	c__Flavobacteriia	o__Flavobacteriales	f__NS9 Marine group	PHOS-HE28	OTU_234
0.935576764851078	0.258003766478343	0	0.0161165048543689	0.00444444444444444	0	k__Bacteria	p__Proteobacteria	c__Alphaproteobacteria	o__Rhizobiales	f__Hyphomicrobiaceae		OTU_7392
0.259760137064535	0.00397966594045025	0.00537254901960784	0.0161165048543689	0.000246913580246914	0.000333333333333333	k__Bacteria	p__Acidobacteria	c__Holophagae	o__Holophagales	f__Holophagaceae	uncultured	OTU_784
220.131067961165	3.38271604938272	22.8333333333333	0.0160679611650485	0.000246913580246914	0.00166666666666667	k__Bacteria	p__Firmicutes	c__Clostridia	o__Clostridiales	f__Ruminococcaceae		OTU_1359
2.7176675056934	0.814357567443987	NA	0.0160679611650485	0.00481481481481482	0	k__Bacteria	p__Chloroflexi	c__Caldilineae	o__Caldilineales	f__Caldilineaceae		OTU_2092
36.6885113268608	NA	9.89444444444444	0.0160679611650485	0	0.00433333333333333	k__Bacteria	p__Chloroflexi	c__Anaerolineae	o__Anaerolineales	f__Anaerolineaceae	T78	OTU_4096
0.501476733590976	0.711574573494746	0	0.0113106796116505	0.0160493827160494	0	k__Bacteria	p__Proteobacteria	c__Alphaproteobacteria	o__Rhodobacterales	f__Rhodobacteraceae		OTU_16775
0.14093982382522	0.200849748937814	0	0.0112621359223301	0.0160493827160494	0	k__Bacteria	p__Actinobacteria	c__Actinobacteria	o__Actinomycetales	f__Actinomycetaceae		OTU_5049
1.12621359223301	1.28395061728395	0	0.0140776699029126	0.0160493827160494	0	k__Bacteria	p__Actinobacteria	c__Actinobacteria	o__Propionibacteriales	f__Propionibacteriaceae	Propioniciclava	OTU_835
Inf	NA	NA	0.0160194174757282	0	0	k__Bacteria	p__Bacteroidetes	c__Bacteroidia	o__Bacteroidia Incertae Sedis	f__Prolixibacteraceae	Prolixibacter	OTU_2476
0.515178449336797	0.0238219440097374	0.0107198748043818	0.0160194174757282	0.000740740740740741	0.000333333333333333	k__Bacteria	p__Proteobacteria	c__Betaproteobacteria	o__Nitrosomonadales	f__Nitrosomonadaceae	A0837	OTU_458
Inf	Inf	Inf	0.00480582524271845	0.000246913580246914	0.016	k__Bacteria	p__Spirochaetae	c__Spirochaetes	o__Spirochaetales	f__Spirochaetaceae	Sphaerochaeta	OTU_2752
Inf	Inf	Inf	0.00150485436893204	0.00839506172839506	0.016	k__Bacteria	p__Firmicutes	c__Clostridia	o__Clostridiales			OTU_3286
1.47939369922726	1.46124128663811	0.0310657596371882	0.015873786407767	0.015679012345679	0.000333333333333333	k__Bacteria	p__Proteobacteria	c__Alphaproteobacteria	o__Rhodospirillales	f__Acetobacteraceae	Roseomonas	OTU_1198
108.735436893204	0.845679012345679	NA	0.015873786407767	0.000123456790123457	0	k__Bacteria	p__Bacteroidetes					OTU_1824
0.262135922330097	0.188139059304703	0	0.0158252427184466	0.011358024691358	0	k__Bacteria	p__Firmicutes	c__Clostridia	o__Clostridiales	f__Eubacteriaceae	uncultured	OTU_1624
0.567554516342195	0.212526662788443	0	0.0158252427184466	0.00592592592592593	0	k__Bacteria	p__Proteobacteria	c__Betaproteobacteria	o__SC-I-84	f__A21b		OTU_28628
0.0907517058362153	0.0162834803549189	0.00382307799637226	0.0158252427184466	0.00283950617283951	0.000666666666666667	k__Bacteria	p__Nitrospirae	c__Nitrospira	o__Nitrospirales	f__Nitrospiraceae	Nitrospira	OTU_491
Inf	NA	Inf	0.0157766990291262	0	0.000333333333333333	k__Bacteria	p__Firmicutes	c__Clostridia	o__Clostridiales	f__Ruminococcaceae	[Eubacterium] coprostanoligenes group	OTU_1713
216.140776699029	NA	9.13333333333333	0.0157766990291262	0	0.000666666666666667	k__Bacteria	p__Bacteroidetes	c__Sphingobacteriia	o__Sphingobacteriales	f__WCHB1-69		OTU_1815
Inf	NA	NA	0.0157766990291262	0	0	k__Bacteria	p__Cloacimonetes					OTU_36557
0.564336231590154	0.0132482351803501	NA	0.0157766990291262	0.00037037037037037	0	k__Bacteria	p__Proteobacteria	c__Gammaproteobacteria	o__Xanthomonadales	f__Xanthomonadaceae	Dokdonella	OTU_64414
56.4466019417476	0.444444444444444	0	0.0156796116504854	0.000123456790123457	0	k__Bacteria	p__Proteobacteria	c__Deltaproteobacteria	o__Deltaproteobacteria Incertae Sedis	f__Syntrophorhabdaceae	Syntrophorhabdus	OTU_1997
NA	Inf	NA	0	0.015679012345679	0	k__Bacteria	p__Firmicutes	c__Clostridia	o__Clostridiales	f__Lachnospiraceae		OTU_9322
Inf	Inf	Inf	0.00519417475728155	0.000123456790123457	0.0156666666666667	k__Bacteria	p__Firmicutes	c__Clostridia	o__Clostridiales	f__Clostridiales vadinBB60 group		OTU_1043
0.986846226119637	0.303976787847756	0.0631336405529954	0.015631067961165	0.00481481481481482	0.001	k__Bacteria	p__Proteobacteria	c__Alphaproteobacteria	o__Rhodobacterales	f__Rhodobacteraceae		OTU_4699
213.480582524272	1.69135802469136	NA	0.0155825242718447	0.000123456790123457	0	k__Bacteria	p__Chloroflexi	c__Anaerolineae	o__Anaerolineales	f__Anaerolineaceae	Leptolinea	OTU_1614
0.369471413160734	1.31550068587106	0	0.00436893203883495	0.0155555555555556	0	k__Bacteria						OTU_1008
0.196668051830305	0.414613056636403	0	0.00737864077669903	0.0155555555555556	0	k__Bacteria	p__Proteobacteria	c__Betaproteobacteria	o__Burkholderiales	f__Comamonadaceae		OTU_1060
0.853143081298421	2.15263748597082	0	0.00616504854368932	0.0155555555555556	0	k__Bacteria	p__Actinobacteria	c__Actinobacteria	o__Micrococcales	f__Intrasporangiaceae	Tetrasphaera	OTU_10648
0.287436234984367	0.9030131826742	0	0.00495145631067961	0.0155555555555556	0	k__Bacteria	p__Actinobacteria	c__Actinobacteria	o__Corynebacteriales	f__Nocardiaceae	Gordonia	OTU_1448
0.262135922330097	84	1.8	0.0000485436893203884	0.0155555555555556	0.000333333333333333	k__Bacteria	p__Tenericutes	c__Mollicutes	o__Haloplasmatales	f__Haloplasmataceae	Haloplasma	OTU_2341
212.815533980583	1.69135802469136	NA	0.0155339805825243	0.000123456790123457	0	k__Bacteria	p__Chloroflexi	c__Anaerolineae	o__Anaerolineales	f__Anaerolineaceae		OTU_1498
0.679921833803778	0.0324221985563839	0	0.0155339805825243	0.000740740740740741	0	k__Bacteria	p__Proteobacteria	c__Gammaproteobacteria	o__Xanthomonadales			OTU_725
0.231858454029392	0.0591513188963098	0.00499089253187614	0.0154854368932039	0.00395061728395062	0.000333333333333333	k__Bacteria	p__Chlorobi	c__Ignavibacteria	o__Ignavibacteriales	f__PHOS-HE36	oca15	OTU_12383
0.276597764585258	0.00882064158900317	0.00595393307257714	0.0154854368932039	0.000493827160493827	0.000333333333333333	k__Bacteria	p__Bacteroidetes	c__Sphingobacteriia	o__Sphingobacteriales	f__Chitinophagaceae	Ferruginibacter	OTU_657
166.718446601942	4	3.6	0.0154368932038835	0.00037037037037037	0.000333333333333333	k__Bacteria	p__Spirochaetae	c__Spirochaetes	o__Spirochaetales	f__PL-11B10		OTU_1217
1.13210553620396	1.6138912449345	NA	0.0108252427184466	0.0154320987654321	0	k__Bacteria	p__Chloroflexi	c__Thermomicrobia	o__JG30-KF-CM45	f__		OTU_1149
0.262135922330097	83.3333333333333	NA	0.0000485436893203884	0.0154320987654321	0	k__Bacteria	p__Firmicutes	c__Clostridia	o__Clostridiales	f__Family XI	Tepidimicrobium	OTU_2894
1.35442813165996	2.57828967178561	0	0.00810679611650485	0.0154320987654321	0	k__Bacteria	p__Proteobacteria	c__Alphaproteobacteria	o__Rhodobacterales	f__Rhodobacteraceae	Rhodobacter	OTU_7867
210.155339805825	NA	NA	0.0153398058252427	0	0	k__Bacteria	p__Actinobacteria	c__Thermoleophilia	o__Gaiellales	f__BVA77		OTU_1388
1.33009708737864	1.14541334583529	0.0578059071729958	0.0153398058252427	0.0132098765432099	0.000666666666666667	k__Bacteria	p__Proteobacteria	c__Alphaproteobacteria	o__Rhizobiales	f__Hyphomicrobiaceae	Prosthecomicrobium	OTU_1385
9.55251544571933	0.230639730639731	0	0.0153398058252427	0.00037037037037037	0	k__Bacteria						OTU_1485
21.495145631068	1.33333333333333	165.6	0.00199029126213592	0.000123456790123457	0.0153333333333333	k__Bacteria	p__Bacteroidetes	c__Bacteroidia	o__Bacteroidales	f__Porphyromonadaceae	uncultured	OTU_2210
NA	NA	55.2	0	0	0.0153333333333333	k__Bacteria	p__Tenericutes	c__Mollicutes	o__NB1-n	f__RFN82		OTU_2956
0	0	82.8	0	0	0.0153333333333333	k__Bacteria	p__Firmicutes					OTU_3870
NA	4	165.6	0	0.00037037037037037	0.0153333333333333	k__Bacteria	p__Firmicutes	c__Clostridia	o__Clostridiales	f__Caldicoprobacteraceae	Caldicoprobacter	OTU_5245
Inf	NA	Inf	0.0000970873786407767	0	0.0153333333333333	k__Bacteria	p__Firmicutes					OTU_7675
NA	1.33333333333333	165.6	0	0.000123456790123457	0.0153333333333333	k__Bacteria	p__Firmicutes	c__Clostridia	o__Clostridiales	f__Ruminococcaceae	Ruminococcaceae UCG-012	OTU_4002
0.594758860209961	0.852554451470441	0	0.0106796116504854	0.0153086419753086	0	k__Bacteria	p__Proteobacteria	c__Betaproteobacteria	o__Rhodocyclales	f__Rhodocyclaceae	Thauera	OTU_1916
0.105803277248166	0.149622926093514	0	0.0108252427184466	0.0153086419753086	0	k__Bacteria	p__Actinobacteria	c__Actinobacteria	o__Propionibacteriales	f__Propionibacteriaceae	Tessaracoccus	OTU_380
0.511575802837939	0.672206394428617	0.0439102564102564	0.0116504854368932	0.0153086419753086	0.001	k__Bacteria	p__Proteobacteria	c__Alphaproteobacteria	o__Rhizobiales	f__Phyllobacteriaceae	CD04	OTU_58361
0.635603703564869	0.638352638352638	0.0416988416988417	0.0152427184466019	0.0153086419753086	0.001	k__Bacteria	p__Proteobacteria	c__Gammaproteobacteria	o__Xanthomonadales	f__Xanthomonadaceae	Pseudoxanthomonas	OTU_908
0.380200165630011	0.0399049987676727	0	0.0152912621359223	0.00160493827160494	0	k__Bacteria	p__Proteobacteria	c__Alphaproteobacteria	o__Rhizobiales	f__Hyphomicrobiaceae	Hyphomicrobium	OTU_18702
Inf	Inf	NA	0.0152912621359223	0.000246913580246914	0	k__Bacteria	p__Spirochaetae	c__Spirochaetes	o__Spirochaetales	f__PL-11B10		OTU_2320
Inf	Inf	Inf	0.0152427184466019	0.000246913580246914	0.000333333333333333	k__Bacteria	p__Lentisphaerae					OTU_1573
Inf	NA	NA	0.0151941747572816	0	0	k__Bacteria	p__Firmicutes	c__Clostridia	o__Clostridiales	f__Ruminococcaceae		OTU_1100
Inf	Inf	NA	0.0151456310679612	0.000123456790123457	0	k__Bacteria	p__Chloroflexi	c__Anaerolineae	o__Anaerolineales	f__Anaerolineaceae	Anaerolinea	OTU_1579
Inf	NA	NA	0.0150970873786408	0	0	k__Bacteria	p__Chloroflexi	c__SHA-26	o__	f__		OTU_1306
34.4716828478964	2.53703703703704	0	0.0150970873786408	0.00111111111111111	0	k__Bacteria	p__Chloroflexi	c__Anaerolineae	o__Anaerolineales	f__Anaerolineaceae	Longilinea	OTU_553
1.66643550624133	5.80952380952381	0	0.00432038834951456	0.0150617283950617	0	k__Bacteria	p__Firmicutes	c__Clostridia	o__Clostridiales	f__Peptostreptococcaceae	Terrisporobacter	OTU_17947
0.0597926474894691	0.00981066139612157	0.00264887857695282	0.0150485436893204	0.00246913580246914	0.000666666666666667	k__Bacteria	p__Bacteroidetes	c__Sphingobacteriia	o__Sphingobacteriales	f__Saprospiraceae	QEDR3BF09	OTU_289
1.58588498879761	0.429344729344729	0	0.0150485436893204	0.00407407407407407	0	k__Bacteria	p__Proteobacteria	c__Alphaproteobacteria	o__Rhizobiales	f__Xanthobacteraceae	Variibacter	OTU_47845
0.286725663716814	0.153392330383481	0	0.015	0.00802469135802469	0	k__Bacteria	p__Firmicutes	c__Clostridia	o__Clostridiales	f__Christensenellaceae	Christensenellaceae R-7 group	OTU_1761
0.322100313479624	0.278358295599675	0.0214733542319749	0.015	0.012962962962963	0.001	k__Bacteria	p__Proteobacteria	c__Betaproteobacteria	o__Burkholderiales			OTU_56204
Inf	Inf	Inf	0.0000485436893203884	0.0149382716049383	0.000333333333333333	k__Bacteria	p__Chloroflexi	c__SJA-15	o__C10_SB1A	f__C10_SB1A	Candidatus Amarilinum	OTU_45531
50.876213592233	0	3.425	0.0148543689320388	0	0.001	k__Bacteria	p__Atribacteria	c__	o__	f__		OTU_2637
0.36561062851303	0.421052631578947	0	0.0128640776699029	0.0148148148148148	0	k__Bacteria	p__Actinobacteria	c__Actinobacteria	o__Propionibacteriales	f__Propionibacteriaceae	Propioniciclava	OTU_796
40.5679611650485	0.338271604938272	34.7066666666667	0.0148058252427184	0.000123456790123457	0.0126666666666667	k__Bacteria	p__Planctomycetes	c__Planctomycetacia	o__Planctomycetales	f__Planctomycetaceae	Pir4 lineage	OTU_1055
0.398506494745074	0.229280360911009	0.00897184020956123	0.0148058252427184	0.00851851851851852	0.000333333333333333	k__Bacteria	p__Planctomycetes	c__Planctomycetacia	o__Planctomycetales	f__Planctomycetaceae	Planctomyces	OTU_1562
3.11479154768704	0.261437908496732	0	0.0147087378640777	0.00123456790123457	0	k__Bacteria	p__Firmicutes	c__Clostridia	o__Clostridiales	f__Christensenellaceae	Christensenellaceae R-7 group	OTU_932
0.833567631682994	0.910731244064577	0.185972850678733	0.0134466019417476	0.0146913580246914	0.003	k__Bacteria	p__Actinobacteria	c__Actinobacteria	o__Corynebacteriales			OTU_25372
0.806605061020782	0.441519163072041	0.0183400267737617	0.0146601941747573	0.00802469135802469	0.000333333333333333	k__Bacteria	p__Proteobacteria	c__Alphaproteobacteria	o__Rhizobiales			OTU_2231
1.68777025373256	0.469032057267351	0.076750700280112	0.0146601941747573	0.00407407407407407	0.000666666666666667	k__Bacteria	p__Proteobacteria	c__Alphaproteobacteria	o__Rhizobiales	f__Hyphomicrobiaceae	Hyphomicrobium	OTU_5274
Inf	NA	NA	0.0146601941747573	0	0	k__Bacteria	p__Chloroflexi	c__Anaerolineae	o__Anaerolineales	f__Anaerolineaceae	Pelolinea	OTU_761
2.88187702265372	66.5267489711934	0	0.000631067961165049	0.0145679012345679	0	k__Bacteria	p__Armatimonadetes	c__	o__	f__		OTU_2433
0.131067961165049	39.3333333333333	NA	0.0000485436893203884	0.0145679012345679	0	k__Bacteria						OTU_3327
0.257416617672763	0.0894708128750682	0	0.0145631067961165	0.00506172839506173	0	k__Bacteria	p__Firmicutes	c__Clostridia	o__Clostridiales	f__Family XI	uncultured	OTU_1026
0.942414760962591	0.384763910830262	0	0.0145145631067961	0.00592592592592593	0	k__Bacteria	p__Proteobacteria	c__Alphaproteobacteria	o__Rhizobiales	f__Hyphomicrobiaceae	Prosthecomicrobium	OTU_1289
0.159975474306602	0.0122463573791007	0.00367390721373022	0.0145145631067961	0.00111111111111111	0.000333333333333333	k__Bacteria	p__Bacteroidetes	c__Sphingobacteriia	o__Sphingobacteriales	f__AKYH767		OTU_617
1.75384483203024	1.15251830001093	0	0.0144660194174757	0.00950617283950617	0	k__Bacteria	p__Proteobacteria	c__Alphaproteobacteria	o__Rhizobiales	f__Nordellaceae	JG35-K1-AG5	OTU_19067
Inf	Inf	NA	0.0144660194174757	0.000123456790123457	0	k__Bacteria	p__Firmicutes	c__Clostridia	o__Clostridiales	f__Christensenellaceae	Christensenellaceae R-7 group	OTU_2577
0.66504854368932	197.888888888889	9.13333333333333	0.0000485436893203884	0.0144444444444444	0.000666666666666667	k__Bacteria	p__Firmicutes	c__Clostridia	o__Clostridiales	f__Ruminococcaceae		OTU_3335
Inf	Inf	NA	0.0000485436893203884	0.0144444444444444	0	k__Bacteria	p__Chloroflexi	c__Anaerolineae	o__Anaerolineales	f__Anaerolineaceae	uncultured	OTU_2452
Inf	NA	NA	0.0144174757281553	0	0	k__Bacteria	p__Bacteroidetes	c__Bacteroidia	o__Bacteroidales	f__Porphyromonadaceae	uncultured	OTU_1685
Inf	NA	NA	0.0144174757281553	0	0	k__Bacteria	p__Proteobacteria	c__Deltaproteobacteria	o__Syntrophobacterales	f__Syntrophaceae		OTU_2298
0.886731391585761	0.0304749193638083	0	0.014368932038835	0.000493827160493827	0	k__Bacteria	p__Proteobacteria	c__Betaproteobacteria	o__Burkholderiales	f__Comamonadaceae		OTU_20919
98.4271844660194	1.69135802469136	4.56666666666667	0.014368932038835	0.000246913580246914	0.000666666666666667	k__Bacteria	p__Armatimonadetes	c__	o__	f__		OTU_2348
0.20721512519162	0.165575048732943	0	0.014368932038835	0.0114814814814815	0	k__Bacteria	p__Proteobacteria	c__Betaproteobacteria	o__Burkholderiales	f__Alcaligenaceae	uncultured	OTU_534
77.5922330097087	NA	NA	0.014368932038835	0	0	k__Bacteria	p__Parcubacteria	c__	o__	f__		OTU_904
Inf	Inf	Inf	0.000242718446601942	0.00666666666666667	0.0143333333333333	k__Bacteria	p__Firmicutes	c__OPB54				OTU_2120
15.7281553398058	NA	154.8	0.00145631067961165	0	0.0143333333333333	k__Bacteria	p__Armatimonadetes					OTU_3198
Inf	NA	Inf	0.0000485436893203884	0	0.0143333333333333	k__Bacteria	p__Firmicutes	c__Clostridia	o__Clostridiales	f__Family XI	uncultured	OTU_5880
0.939609869065645	1.79997734737796	0	0.00747572815533981	0.014320987654321	0	k__Bacteria	p__Actinobacteria	c__Actinobacteria	o__Frankiales	f__Cryptosporangiaceae	Fodinicola	OTU_30401
0.314050701186623	0.908321902149063	0	0.00495145631067961	0.014320987654321	0	k__Bacteria	p__Actinobacteria	c__Acidimicrobiia	o__Acidimicrobiales	f__Microthricaceae	Candidatus Microthrix	OTU_51882
2.44277445855116	3.77302943969611	0	0.00927184466019417	0.014320987654321	0	k__Bacteria	p__Firmicutes	c__Clostridia	o__Clostridiales	f__Peptostreptococcaceae		OTU_632
Inf	NA	NA	0.0143203883495146	0	0	k__Bacteria	p__Fibrobacteres	c__Fibrobacteria	o__Fibrobacterales	f__possible family 01		OTU_1203
Inf	NA	Inf	0.0142718446601942	0	0.000666666666666667	k__Bacteria	p__Tenericutes	c__Mollicutes	o__NB1-n	f__RFN82		OTU_1404
0.265297519463582	0.162939511198218	0	0.0142718446601942	0.00876543209876543	0	k__Bacteria	p__Chlorobi	c__Chlorobia	o__Chlorobiales	f__SJA-28		OTU_49022
0.157921226093451	0.650522317188984	0.015273132664437	0.00344660194174757	0.0141975308641975	0.000333333333333333	k__Bacteria	p__SHA-109	c__	o__	f__		OTU_771
1.19051899796236	0.730833714372809	0.0281893004115226	0.0140776699029126	0.00864197530864198	0.000333333333333333	k__Bacteria	p__Proteobacteria	c__Alphaproteobacteria	o__Rhizobiales	f__Hyphomicrobiaceae	Pedomicrobium	OTU_5810
0.207193772870529	0.420075849269749	0.00994916485112564	0.00694174757281553	0.0140740740740741	0.000333333333333333	k__Bacteria	p__Proteobacteria	c__Alphaproteobacteria	o__Rhizobiales			OTU_3665
0.584064772686562	0.711493781604483	0.0168511685116851	0.0115533980582524	0.0140740740740741	0.000333333333333333	k__Bacteria	p__Actinobacteria	c__Acidimicrobiia	o__Acidimicrobiales	f__Microthricaceae	Candidatus Microthrix	OTU_55508
0.395661791815165	0.406782309735896	0.00963431786216596	0.0136893203883495	0.0140740740740741	0.000333333333333333	k__Bacteria	p__Proteobacteria	c__Betaproteobacteria	o__Burkholderiales	f__Comamonadaceae		OTU_65465
151.514563106796	0	0	0.0140291262135922	0	0	k__Bacteria	p__Spirochaetae	c__Spirochaetes	o__Spirochaetales	f__Spirochaetaceae	Treponema	OTU_1252
48.0497572815534	0.422839506172839	NA	0.0140291262135922	0.000123456790123457	0	k__Bacteria	p__Chloroflexi	c__Caldilineae	o__Caldilineales	f__Caldilineaceae	uncultured	OTU_1351
0.774996085186345	0.313719633612107	0	0.0140291262135922	0.00567901234567901	0	k__Bacteria	p__Planctomycetes	c__Planctomycetacia	o__Planctomycetales	f__Planctomycetaceae	Blastopirellula	OTU_1759
0.0860335851057357	0.0189274622279695	0	0.0140291262135922	0.00308641975308642	0	k__Bacteria	p__Chlorobi	c__Ignavibacteria	o__Ignavibacteriales	f__PHOS-HE36	oca15	OTU_21322
130.543689320388	0	151.2	0.0120873786407767	0	0.014	k__Bacteria	p__Bacteroidetes	c__Bacteroidia	o__Bacteroidales	f__Rikenellaceae	Rikenellaceae RC9 gut group	OTU_2071
NA	NA	Inf	0	0	0.014	k__Bacteria	p__Firmicutes	c__Clostridia	o__Clostridiales	f__Family XIII	Family XIII UCG-002	OTU_6936
0.87859624120424	0.744818212708121	0.0209480122324159	0.0139805825242718	0.0118518518518519	0.000333333333333333	k__Bacteria	p__Chloroflexi	c__Caldilineae	o__Caldilineales	f__Caldilineaceae	uncultured	OTU_1136
11.6146377893951	0.923076923076923	0	0.0139805825242718	0.00111111111111111	0	k__Bacteria	p__Firmicutes	c__Clostridia	o__Clostridiales	f__Lachnospiraceae		OTU_2111
0.209708737864078	30.1333333333333	0.72	0.0000970873786407767	0.0139506172839506	0.000333333333333333	k__Bacteria	p__Firmicutes	c__Clostridia	o__Clostridiales	f__Ruminococcaceae	Ruminiclostridium	OTU_2292
0.00759719350163429	0.0188215698521757	0.00179887570268582	0.00563106796116505	0.0139506172839506	0.00133333333333333	k__Bacteria	p__Firmicutes	c__Clostridia	o__Clostridiales	f__Lachnospiraceae	Anaerostipes	OTU_241
6.15706232383339	5.51055356431701	NA	0.0139320388349515	0.0124691358024691	0	k__Bacteria	p__Proteobacteria	c__Alphaproteobacteria	o__Rhizobiales	f__Nordellaceae		OTU_57635
1.7449897568362	0.931022765885151	0	0.0138834951456311	0.00740740740740741	0	k__Bacteria	p__Chloroflexi	c__Caldilineae	o__Caldilineales	f__Caldilineaceae	Candidatus Defluviifilum	OTU_976
0.520313461178421	0.0465938849777234	0	0.0137864077669903	0.00123456790123457	0	k__Bacteria	p__Proteobacteria	c__Gammaproteobacteria	o__Xanthomonadales	f__Xanthomonadaceae	B63	OTU_1724
0.293592233009709	5.92	0	0.000679611650485437	0.0137037037037037	0	k__Bacteria	p__Firmicutes	c__Clostridia	o__Clostridiales	f__Ruminococcaceae	Ruminococcaceae UCG-002	OTU_1522
NA	Inf	NA	0	0.0137037037037037	0	k__Bacteria	p__Firmicutes	c__Clostridia	o__Thermoanaerobacterales	f__Thermoanaerobacteraceae	Gelria	OTU_5222
0.66504854368932	0.0479817879345066	0.016193853427896	0.0136893203883495	0.000987654320987654	0.000333333333333333	k__Bacteria	p__Proteobacteria	c__Alphaproteobacteria	o__Sphingomonadales	f__Sphingomonadaceae	Novosphingobium	OTU_5129
3.3252427184466	1.69135802469136	187.233333333333	0.000242718446601942	0.000123456790123457	0.0136666666666667	k__Bacteria	p__Firmicutes	c__Clostridia	o__Clostridiales	f__Lachnospiraceae	Mobilitalea	OTU_2981
3.81384981176937	1.24263038548753	0	0.0136407766990291	0.00444444444444444	0	k__Bacteria	p__Chloroflexi	c__Caldilineae	o__Caldilineales	f__Caldilineaceae	Candidatus Defluviifilum	OTU_1168
73.6601941747573	2.66666666666667	0	0.0136407766990291	0.000493827160493827	0	k__Bacteria	p__Bacteroidetes	c__Bacteroidia	o__Bacteroidales	f__M2PB4-65 termite group		OTU_1336
36.8300970873786	NA	NA	0.0136407766990291	0	0	k__Bacteria	p__Spirochaetae	c__Spirochaetes	o__Spirochaetales	f__PL-11B10		OTU_1580
0.197051420352391	0.0286367496244039	0.00483245149911817	0.0135922330097087	0.00197530864197531	0.000333333333333333	k__Bacteria	p__Bacteroidetes	c__Flavobacteriia	o__Flavobacteriales	f__NS9 Marine group	PHOS-HE28	OTU_802
2.76746006890072	3.00079649542015	0	0.0125242718446602	0.0135802469135802	0	k__Bacteria	p__Proteobacteria	c__Betaproteobacteria	o__SC-I-84	f__		OTU_2041
0.181556278989369	0.184025106544065	0.00451697988789977	0.0133980582524272	0.0135802469135802	0.000333333333333333	k__Bacteria	p__Actinobacteria	c__Acidimicrobiia	o__Acidimicrobiales	f__Microthricaceae	ML817J-10	OTU_917
1.41502497879159	0.776699029126214	0	0.013495145631068	0.00740740740740741	0	k__Bacteria	p__Proteobacteria	c__Alphaproteobacteria	o__Rhodobacterales	f__Rhodobacteraceae	Amaricoccus	OTU_14498
2.32766990291262	46.0895061728395	NA	0.000679611650485437	0.0134567901234568	0	k__Bacteria	p__Actinobacteria	c__Actinobacteria	o__Propionibacteriales	f__Nocardioidaceae	Marmoricola	OTU_3106
0.511811552055836	0.849576150651419	0.0420890937019969	0.00810679611650485	0.0134567901234568	0.000666666666666667	k__Bacteria	p__Proteobacteria	c__Alphaproteobacteria	o__Rhizobiales	f__Phyllobacteriaceae		OTU_59789
0.66504854368932	1.25413622239019	0.0621315192743764	0.00713592233009709	0.0134567901234568	0.000666666666666667	k__Bacteria	p__Actinobacteria	c__Actinobacteria	o__Propionibacteriales	f__Propionibacteriaceae	Propioniciclava	OTU_879
0.448785814323356	0.190226085906608	0.0111654441727791	0.0133980582524272	0.00567901234567901	0.000333333333333333	k__Bacteria	p__Chloroflexi	c__Anaerolineae	o__Anaerolineales	f__Anaerolineaceae	B3-65	OTU_684
0.674864758356321	0.218441073299622	0	0.0133495145631068	0.00432098765432099	0	k__Bacteria	p__Chloroflexi	c__Caldilineae	o__Caldilineales	f__Caldilineaceae	Candidatus Defluviifilum	OTU_1185
Inf	Inf	NA	0.0133495145631068	0.000493827160493827	0	k__Bacteria	p__Firmicutes	c__Clostridia	o__Clostridiales	f__Christensenellaceae	Christensenellaceae R-7 group	OTU_1647
41.8980582524272	182.666666666667	4.56666666666667	0.00305825242718447	0.0133333333333333	0.000333333333333333	k__Bacteria	p__Acidobacteria	c__Acidobacteria	o__Subgroup 21	f__		OTU_1697
1.3701000072998	0	0	0.0133009708737864	0	0	k__Bacteria	p__Proteobacteria	c__Gammaproteobacteria	o__Xanthomonadales	f__Competibacteraceae	Candidatus Competibacter	OTU_1253
182.223300970874	1.69135802469136	NA	0.0133009708737864	0.000123456790123457	0	k__Bacteria	p__Armatimonadetes					OTU_1537
2.11114247008354	0.806345104794717	0	0.013252427184466	0.00506172839506173	0	k__Bacteria	p__Planctomycetes	c__Planctomycetacia	o__Planctomycetales	f__Planctomycetaceae	uncultured	OTU_11852
13.0114739629303	0	0	0.013252427184466	0	0	k__Bacteria	p__Lentisphaerae	c__Oligosphaeria	o__Oligosphaerales	f__Oligosphaeraceae		OTU_1882
Inf	Inf	NA	0.013252427184466	0.000246913580246914	0	k__Bacteria	p__Proteobacteria	c__Deltaproteobacteria	o__Myxococcales	f__BIrii41		OTU_2082
0.552610863290475	0.0154440154440154	0	0.013252427184466	0.00037037037037037	0	k__Bacteria	p__Bacteroidetes	c__Bacteroidia	o__Bacteroidales	f__Porphyromonadaceae	Paludibacter	OTU_831
1.44571932921447	1.02356902356902	0.0363636363636364	0.013252427184466	0.00938271604938272	0.000333333333333333	k__Bacteria	p__Actinobacteria	c__Actinobacteria	o__Frankiales	f__Nakamurellaceae	Nakamurella	OTU_948
0.103135444851186	2.33879781420765	0.0590163934426229	0.00058252427184466	0.0132098765432099	0.000333333333333333	k__Bacteria	p__Firmicutes	c__Bacilli	o__Lactobacillales	f__Streptococcaceae	Streptococcus	OTU_1368
36.245145631068	90.4876543209876	36.5333333333333	0.00529126213592233	0.0132098765432099	0.00533333333333333	k__Bacteria	p__Firmicutes	c__Clostridia	o__Clostridiales	f__Clostridiales vadinBB60 group		OTU_1442
0.165649410202081	0.46471226927253	0	0.00470873786407767	0.0132098765432099	0	k__Bacteria	p__Actinobacteria	c__Actinobacteria	o__Propionibacteriales	f__Propionibacteriaceae	Propioniciclava	OTU_1635
1.23509015256588	8.61787184009406	0	0.00189320388349515	0.0132098765432099	0	k__Bacteria	p__Actinobacteria	c__Actinobacteria	o__PeM15	f__PeM15		OTU_22222
1.62567421790723	10.0541838134431	0	0.00213592233009709	0.0132098765432099	0	k__Bacteria	p__Chloroflexi	c__SJA-15	o__	f__		OTU_2764
NA	142.666666666667	NA	0	0.0132098765432099	0	k__Bacteria	p__Firmicutes	c__Clostridia	o__Clostridiales			OTU_3744
0.476781125071388	0.665350399419027	0	0.00946601941747573	0.0132098765432099	0	k__Bacteria	p__Actinobacteria	c__Acidimicrobiia	o__Acidimicrobiales	f__Acidimicrobiaceae	CL500-29 marine group	OTU_920
180.893203883495	NA	NA	0.0132038834951456	0	0	k__Bacteria	p__Planctomycetes	c__Planctomycetacia	o__Planctomycetales	f__Planctomycetaceae	uncultured	OTU_237
0.0703006778341972	0.012535048655781	0.0302820385947551	0.0131553398058252	0.00234567901234568	0.00566666666666667	k__Bacteria	p__Actinobacteria	c__Actinobacteria	o__Corynebacteriales	f__Corynebacteriaceae	Corynebacterium 1	OTU_646
0.311813417542917	0.0585244991242684	0	0.0131553398058252	0.00246913580246914	0	k__Bacteria	p__Actinobacteria	c__Acidimicrobiia	o__Acidimicrobiales	f__uncultured		OTU_618
Inf	NA	Inf	0.0131067961165049	0	0.000333333333333333	k__Bacteria	p__Chloroflexi	c__WCHB1-50	o__	f__		OTU_16491
0.161914433540231	0.00152511995012746	0	0.0131067961165049	0.000123456790123457	0	k__Bacteria	p__Proteobacteria	c__Gammaproteobacteria	o__Xanthomonadales	f__Competibacteraceae	Candidatus Competibacter	OTU_452
179.563106796117	NA	114.166666666667	0.0131067961165049	0	0.00833333333333333	k__Bacteria	p__Atribacteria	c__	o__	f__		OTU_5600
0.197717134610338	2.42275608942276	0	0.00106796116504854	0.0130864197530864	0	k__Bacteria	p__Saccharibacteria	c__	o__	f__		OTU_1777
0.67982740021575	1.9920438957476	NA	0.00446601941747573	0.0130864197530864	0	k__Bacteria	p__Proteobacteria	c__Alphaproteobacteria	o__Rhodobacterales	f__Rhodobacteraceae		OTU_39835
0.18439906260462	0.48735632183908	0	0.00495145631067961	0.0130864197530864	0	k__Bacteria	p__Actinobacteria	c__Actinobacteria	o__Propionibacteriales	f__Propionibacteriaceae	Brooklawnia	OTU_911
0.20100905421621	0.00380080454986822	0	0.0130582524271845	0.000246913580246914	0	k__Bacteria	p__Proteobacteria	c__Betaproteobacteria	o__Burkholderiales	f__Comamonadaceae	Simplicispira	OTU_20964
Inf	NA	NA	0.0130097087378641	0	0	k__Bacteria	p__Deferribacteres	c__Deferribacteres Incertae Sedis	o__Unknown Order	f__Unknown Family	Caldithrix	OTU_1825
9.90183387270766	7.14128943758573	NA	0.0130097087378641	0.00938271604938272	0	k__Bacteria	p__Chloroflexi	c__SJA-15	o__	f__		OTU_50455
Inf	Inf	Inf	0.00529126213592233	0.00037037037037037	0.013	k__Bacteria	p__Bacteroidetes	c__Bacteroidia	o__Bacteroidales	f__Porphyromonadaceae	uncultured	OTU_2562
16.8257281553398	0	17.81	0.0122815533980583	0	0.013	k__Bacteria	p__Bacteroidetes	c__Bacteroidia	o__Bacteroidales	f__M2PB4-65 termite group		OTU_7112
1.53626213592233	1.77592592592593	0	0.0112135922330097	0.012962962962963	0	k__Bacteria	p__Chloroflexi	c__Ardenticatenia	o__419	f__2-1	Candidatus Promineofilum	OTU_1155
0.816726281723727	1.55782975958415	0.0400584795321637	0.00679611650485437	0.012962962962963	0.000333333333333333	k__Bacteria	p__Actinobacteria	c__Actinobacteria	o__Propionibacteriales	f__Nocardioidaceae	Nocardioides	OTU_1823
Inf	Inf	Inf	0.000533980582524272	0.012962962962963	0.00333333333333333	k__Bacteria	p__Firmicutes	c__Clostridia				OTU_2872
1.73935772964899	6.83048433048433	0	0.00330097087378641	0.012962962962963	0	k__Bacteria	p__Actinobacteria	c__Actinobacteria	o__Propionibacteriales	f__Propionibacteriaceae	B1-K2-141	OTU_40857
0.177213534096855	0.0101278923634213	0.00455755156353959	0.0129611650485437	0.000740740740740741	0.000333333333333333	k__Bacteria	p__Acidobacteria	c__Holophagae	o__Subgroup 10	f__ABS-19	Kaga01	OTU_1053
0.101435204727733	0.0734299516908213	0	0.0129611650485437	0.00938271604938272	0	k__Bacteria	p__Proteobacteria	c__Betaproteobacteria	o__Burkholderiales	f__Comamonadaceae		OTU_26772
0.194701711803781	0.00741823695040069	0.00500730994152047	0.0129611650485437	0.000493827160493827	0.000333333333333333	k__Bacteria	p__Bacteroidetes	c__Sphingobacteriia	o__Sphingobacteriales	f__AKYH767		OTU_992
176.902912621359	NA	9.13333333333333	0.0129126213592233	0	0.000666666666666667	k__Bacteria	p__Chlorobi	c__Ignavibacteria	o__Ignavibacteriales			OTU_2080
0.13435097367978	0.0526653821451509	0	0.0129126213592233	0.00506172839506173	0	k__Bacteria	p__Proteobacteria	c__Alphaproteobacteria	o__Caulobacterales	f__Caulobacteraceae	Brevundimonas	OTU_424
0.863911098419951	0.721314451706609	0	0.0128640776699029	0.0107407407407407	0	k__Bacteria	p__Planctomycetes	c__Planctomycetacia	o__Planctomycetales	f__Planctomycetaceae	uncultured	OTU_1161
Inf	NA	Inf	0.0128640776699029	0	0.000333333333333333	k__Bacteria	p__Chlorobi	c__Chlorobia	o__Chlorobiales	f__OPB56		OTU_1732
Inf	Inf	NA	0.0128640776699029	0.000246913580246914	0	k__Bacteria						OTU_447
13.5567587752054	0.260208926875594	0	0.0128640776699029	0.000246913580246914	0	k__Bacteria	p__Proteobacteria	c__Gammaproteobacteria	o__Xanthomonadales	f__Competibacteraceae		OTU_8129
0.0694826836690335	2.62539156071494	NA	0.000339805825242718	0.0128395061728395	0	k__Bacteria	p__Actinobacteria	c__Actinobacteria	o__Micrococcales	f__Dermatophilaceae	uncultured	OTU_2358
1.6626213592233	87.9506172839506	0	0.000242718446601942	0.0128395061728395	0	k__Bacteria	p__Firmicutes	c__OPB54	o__Hydrogenisporales	f__Hydrogenisporaceae		OTU_3243
Inf	Inf	Inf	0.0128155339805825	0.000493827160493827	0.000333333333333333	k__Bacteria	p__Bacteroidetes	c__Bacteroidia	o__Bacteroidales	f__Porphyromonadaceae	uncultured	OTU_1227
87.7864077669903	NA	NA	0.0128155339805825	0	0	k__Bacteria	p__Chloroflexi	c__WCHB1-50	o__	f__		OTU_2513
0.192725373802394	0.0204225447547804	0	0.0128155339805825	0.00135802469135802	0	k__Bacteria	p__Chlorobi	c__Chlorobia	o__Chlorobiales	f__SJA-28	K2-30-37	OTU_346
0.142781850604319	0.0234719072814311	0	0.0127669902912621	0.00209876543209877	0	k__Bacteria	p__Bacteroidetes	c__Sphingobacteriia	o__Sphingobacteriales	f__Saprospiraceae	MK04	OTU_253
1.39394174757282	0.297679012345679	0	0.0127184466019417	0.00271604938271605	0	k__Bacteria	p__Saccharibacteria	c__	o__	f__		OTU_1216
137.359223300971	2.66666666666667	3.6	0.0127184466019417	0.000246913580246914	0.000333333333333333	k__Bacteria	p__Planctomycetes	c__Planctomycetacia	o__Planctomycetales	f__Planctomycetaceae	uncultured	OTU_1392
0.54281220699876	0.147532787200492	0	0.0127184466019417	0.00345679012345679	0	k__Bacteria	p__Chloroflexi	c__Chloroflexia	o__Chloroflexales	f__Chloroflexaceae	Chloronema	OTU_1410
NA	Inf	NA	0	0.012716049382716	0	k__Bacteria	p__Firmicutes	c__Clostridia	o__Clostridiales	f__Ruminococcaceae	Acetivibrio	OTU_3005
0.894730257231508	0.680030546009928	0.0470790378006873	0.0126699029126214	0.00962962962962963	0.000666666666666667	k__Bacteria	p__Proteobacteria	c__Alphaproteobacteria	o__Rhizobiales			OTU_61760
1.99514563106796	3.38271604938272	173.533333333333	0.000145631067961165	0.000246913580246914	0.0126666666666667	k__Bacteria	p__Firmicutes	c__Clostridia	o__Clostridiales	f__Family XI	Gallicola	OTU_1256
NA	58	68.4	0	0.0107407407407407	0.0126666666666667	k__Bacteria	p__Firmicutes	c__Clostridia	o__Clostridiales	f__Syntrophomonadaceae	Dethiobacter	OTU_4065
17.0695792880259	NA	57.8444444444444	0.0037378640776699	0	0.0126666666666667	k__Bacteria	p__Acidobacteria	c__Acidobacteria	o__Subgroup 18	f__		OTU_4181
NA	NA	173.533333333333	0	0	0.0126666666666667	k__Bacteria	p__Firmicutes	c__OPB54	o__Hydrogenisporales	f__MBA03		OTU_7508
1.15517525094619	0.666666666666667	0	0.012621359223301	0.00728395061728395	0	k__Bacteria	p__Proteobacteria	c__Alphaproteobacteria	o__Rhizobiales	f__Rhizobiaceae	Kaistia	OTU_1058
Inf	NA	NA	0.012621359223301	0	0	k__Bacteria						OTU_13501
1.02315160567588	0.260208926875594	0.0270216962524655	0.012621359223301	0.00320987654320988	0.000333333333333333	k__Bacteria	p__Proteobacteria	c__Alphaproteobacteria	o__Rhizobiales	f__Bradyrhizobiaceae		OTU_62347
0.332350901525659	1.21428571428571	0	0.00344660194174757	0.0125925925925926	0	k__Bacteria	p__Actinobacteria	c__Actinobacteria	o__Micrococcales			OTU_12472
0.586144479183808	0.97468089558485	0.0258003766478343	0.00757281553398058	0.0125925925925926	0.000333333333333333	k__Bacteria	p__Proteobacteria	c__Alphaproteobacteria	o__Rhizobiales	f__Nordellaceae		OTU_4361
172.247572815534	NA	18.2666666666667	0.0125728155339806	0	0.00133333333333333	k__Bacteria	p__Firmicutes	c__Clostridia	o__Clostridiales	f__Christensenellaceae	Christensenellaceae R-7 group	OTU_1662
Inf	NA	Inf	0.0125728155339806	0	0.000333333333333333	k__Bacteria	p__Cloacimonetes	c__Cloacimonetes Incertae Sedis	o__Unknown Order	f__Unknown Family	Candidatus Cloacamonas	OTU_3869
135.26213592233	2.66666666666667	3.6	0.0125242718446602	0.000246913580246914	0.000333333333333333	k__Bacteria	p__Chloroflexi	c__Anaerolineae	o__Anaerolineales	f__Anaerolineaceae	uncultured	OTU_2335
0.381020101189662	0.341784037558685	0	0.0125242718446602	0.0112345679012346	0	k__Bacteria	p__Proteobacteria	c__Betaproteobacteria	o__Rhodocyclales	f__Rhodocyclaceae		OTU_25621
0.0717236574604093	0.0518124783056941	0.00958175968666946	0.0124757281553398	0.00901234567901235	0.00166666666666667	k__Bacteria	p__Bacteroidetes	c__Sphingobacteriia	o__Sphingobacteriales	f__Saprospiraceae	QEDR3BF09	OTU_199
0.102315160567588	4.38018360240582	NA	0.00029126213592233	0.0124691358024691	0	k__Bacteria	p__Chloroflexi	c__SJA-15	o__	f__		OTU_3337
0	44.8888888888889	0	0	0.0124691358024691	0	k__Bacteria	p__Armatimonadetes	c__	o__	f__		OTU_3848
60.0291262135922	67.3333333333333	NA	0.0111165048543689	0.0124691358024691	0	k__Bacteria	p__Firmicutes	c__Clostridia	o__Clostridiales	f__Ruminococcaceae	Ruminococcus 1	OTU_4008
Inf	NA	NA	0.0124271844660194	0	0	k__Bacteria	p__Armatimonadetes	c__Chthonomonadetes	o__Chthonomonadales	f__		OTU_1532
Inf	Inf	NA	0.0124271844660194	0.000123456790123457	0	k__Bacteria	p__Proteobacteria	c__Deltaproteobacteria	o__Syntrophobacterales	f__Syntrophobacteraceae	Syntrophobacter	OTU_2386
0.610223753349341	0.163679808841099	0	0.0124271844660194	0.00333333333333333	0	k__Bacteria	p__Proteobacteria	c__Alphaproteobacteria	o__Rhodobacterales	f__Rhodobacteraceae		OTU_10941
0.642461989375343	0.159562077801072	0	0.0124271844660194	0.00308641975308642	0	k__Bacteria	p__Chloroflexi	c__Anaerolineae	o__Anaerolineales	f__Anaerolineaceae	Anaerolinea	OTU_476
0.603513802992088	0.186591098809367	0	0.012378640776699	0.00382716049382716	0	k__Bacteria	p__Chlorobi	c__Chlorobia	o__Chlorobiales	f__SJA-28		OTU_1095
Inf	Inf	NA	0.012378640776699	0.00037037037037037	0	k__Bacteria	p__Bacteroidetes	c__Bacteroidia	o__Bacteroidales	f__Rs-E47 termite group		OTU_1181
Inf	NA	Inf	0.012378640776699	0	0.000666666666666667	k__Bacteria						OTU_2100
19.0647249190939	0.845679012345679	28.1611111111111	0.0083495145631068	0.00037037037037037	0.0123333333333333	k__Bacteria	p__Synergistetes	c__Synergistia	o__Synergistales	f__Synergistaceae	uncultured	OTU_2640
Inf	NA	Inf	0.00762135922330097	0	0.0123333333333333	k__Bacteria	p__Firmicutes	c__Clostridia	o__Clostridiales	f__Ruminococcaceae	Ruminiclostridium 1	OTU_3339
84.4611650485437	0.845679012345679	NA	0.0123300970873786	0.000123456790123457	0	k__Bacteria	p__Planctomycetes	c__Planctomycetacia	o__Planctomycetales	f__Planctomycetaceae	Candidatus Anammoximicrobium	OTU_2480
0.079123617673018	0.00316894434541493	0	0.0123300970873786	0.000493827160493827	0	k__Bacteria	p__Firmicutes	c__Clostridia	o__Clostridiales	f__Peptostreptococcaceae	Proteocatella	OTU_295
84.128640776699	1.69135802469136	NA	0.0122815533980583	0.000246913580246914	0	k__Bacteria	p__Chloroflexi	c__Anaerolineae	o__Anaerolineales	f__Anaerolineaceae		OTU_47239
0.974373447730865	0.285170829744473	0	0.0122330097087379	0.00358024691358025	0	k__Bacteria	p__Planctomycetes	c__Planctomycetacia	o__Planctomycetales	f__Planctomycetaceae	uncultured	OTU_1447
83.7961165048544	0.845679012345679	2.28333333333333	0.0122330097087379	0.000123456790123457	0.000333333333333333	k__Bacteria	p__Chloroflexi	c__Anaerolineae	o__Anaerolineales	f__Anaerolineaceae	uncultured	OTU_1675
1.48445511072325	1.06367041198502	0.0404494382022472	0.0122330097087379	0.00876543209876543	0.000333333333333333	k__Bacteria	p__Firmicutes	c__Clostridia	o__Clostridiales	f__Peptostreptococcaceae	Terrisporobacter	OTU_51676
0.272951519559786	0.0468291309767966	0.0148751357220413	0.0122330097087379	0.00209876543209877	0.000666666666666667	k__Bacteria	p__Proteobacteria	c__Gammaproteobacteria	o__Xanthomonadales	f__Competibacteraceae	Candidatus Competibacter	OTU_635
0.173120211000205	0.309133489461358	0	0.00684466019417476	0.0122222222222222	0	k__Bacteria	p__Actinobacteria	c__Actinobacteria	o__Actinomycetales	f__Actinomycetaceae		OTU_20543
26.3184466019417	1.06666666666667	0	0.0121844660194175	0.000493827160493827	0	k__Bacteria	p__Spirochaetae	c__Spirochaetes	o__Spirochaetales	f__PL-11B10		OTU_1496
0.022479028529161	0.00592187677941009	0	0.0121844660194175	0.00320987654320988	0	k__Bacteria	p__Proteobacteria	c__Betaproteobacteria	o__Burkholderiales	f__Comamonadaceae	Sphaerotilus	OTU_210
0.472881542396656	0.45997272059595	0.0129367327667611	0.0121844660194175	0.0118518518518519	0.000333333333333333	k__Bacteria	p__Proteobacteria	c__Alphaproteobacteria	o__Rhizobiales	f__Phyllobacteriaceae	Aminobacter	OTU_2499
83.4635922330097	1.69135802469136	NA	0.0121844660194175	0.000246913580246914	0	k__Bacteria	p__Firmicutes	c__Clostridia	o__Clostridiales	f__Christensenellaceae	Christensenellaceae R-7 group	OTU_3279
0.160661390246409	0.00325574210720184	0	0.0121844660194175	0.000246913580246914	0	k__Bacteria	p__Bacteroidetes	c__Sphingobacteriia	o__Sphingobacteriales	f__Chitinophagaceae	Ferruginibacter	OTU_685
0.620547154148771	0.0314378814998394	0	0.0121844660194175	0.000617283950617284	0	k__Bacteria	p__Gemmatimonadetes	c__Gemmatimonadetes	o__Gemmatimonadales	f__Gemmatimonadaceae	C1711WL	OTU_906
83.131067961165	NA	2.28333333333333	0.0121359223300971	0	0.000333333333333333	k__Bacteria	p__Chloroflexi	c__Caldilineae	o__Caldilineales	f__Caldilineaceae	uncultured	OTU_1494
1.99514563106796	165.753086419753	NA	0.000145631067961165	0.0120987654320988	0	k__Bacteria	p__Tenericutes	c__Mollicutes	o__NB1-n	f__RFN82		OTU_2786
Inf	Inf	NA	0.0000485436893203884	0.0120987654320988	0	k__Bacteria	p__Gemmatimonadetes	c__Gemmatimonadetes	o__S0134 terrestrial group	f__		OTU_3959
0.299637255947936	1.82146248812915	NA	0.00199029126213592	0.0120987654320988	0	k__Bacteria	p__Proteobacteria	c__Alphaproteobacteria	o__Rhodobacterales	f__Rhodobacteraceae		OTU_8990
Inf	NA	Inf	0.0120873786407767	0	0.000333333333333333	k__Bacteria	p__Proteobacteria	c__Deltaproteobacteria	o__Syntrophobacterales	f__Syntrophaceae	Syntrophus	OTU_3037
Inf	Inf	Inf	0.000194174757281553	0.000740740740740741	0.012	k__Bacteria	p__Firmicutes	c__Clostridia	o__Clostridiales	f__Ruminococcaceae		OTU_3108
Inf	NA	Inf	0.00213592233009709	0	0.012	k__Bacteria	p__Firmicutes	c__Clostridia	o__Clostridiales	f__Ruminococcaceae	Ruminococcaceae UCG-010	OTU_4735
0.693109663676212	0.349690055737876	0	0.0119902912621359	0.00604938271604938	0	k__Bacteria	p__Proteobacteria	c__Alphaproteobacteria	o__Rhizobiales	f__Bradyrhizobiaceae		OTU_65951
0.627333831217326	1.10541310541311	0.0923076923076923	0.00679611650485437	0.0119753086419753	0.001	k__Bacteria	p__Actinobacteria	c__Actinobacteria	o__Corynebacteriales	f__Corynebacteriaceae	Corynebacterium 1	OTU_1029
2.68164735358597	5.29231381919554	0	0.00606796116504854	0.0119753086419753	0	k__Bacteria	p__Chloroflexi	c__SJA-15	o__C10_SB1A	f__C10_SB1A	Candidatus Amarilinum	OTU_1668
0.0341724548140757	0.64846532962475	0.0361001317523057	0.000631067961165049	0.0119753086419753	0.000666666666666667	k__Bacteria	p__Chloroflexi	c__Caldilineae	o__Caldilineales	f__Caldilineaceae	uncultured	OTU_19917
0.786407766990291	16.1666666666667	8.1	0.00058252427184466	0.0119753086419753	0.006	k__Bacteria	p__Firmicutes	c__Clostridia	o__Clostridiales	f__Family XI	Sporanaerobacter	OTU_3179
0.289419273642575	1.51909007773205	0	0.00228155339805825	0.0119753086419753	0	k__Bacteria	p__Saccharibacteria	c__Unknown Class	o__FW73	f__S29	Skagenf80	OTU_977
1.79782353568761	0.0557590557590558	0.1003663003663	0.0119417475728155	0.00037037037037037	0.000666666666666667	k__Bacteria	p__Proteobacteria	c__Gammaproteobacteria	o__Xanthomonadales	f__Xanthomonadaceae	Dokdonella	OTU_1611
Inf	NA	NA	0.0119417475728155	0	0	k__Bacteria	p__Bacteroidetes	c__Bacteroidia	o__Bacteroidales	f__GZKB124		OTU_1656
0.0876947756748566	0.0118340443062366	0.0098313598851812	0.0118932038834951	0.00160493827160494	0.00133333333333333	k__Bacteria	p__Proteobacteria	c__Betaproteobacteria	o__Rhodocyclales	f__Rhodocyclaceae	uncultured	OTU_453
0.472280849866329	0.235319377348363	NA	0.0118932038834951	0.00592592592592593	0	k__Bacteria	p__SHA-109	c__	o__	f__		OTU_552
Inf	Inf	NA	0.0000485436893203884	0.0118518518518519	0	k__Bacteria	p__Chloroflexi	c__Anaerolineae	o__Anaerolineales	f__Anaerolineaceae	SJA-170	OTU_14082
0.252796230057344	0.949534329651289	0.0267056530214425	0.00315533980582524	0.0118518518518519	0.000333333333333333	k__Bacteria	p__Actinobacteria	c__Actinobacteria	o__Micrococcales	f__Demequinaceae	Demequina	OTU_1863
0.0387406918653973	0.788205681409565	0	0.00058252427184466	0.0118518518518519	0	k__Bacteria	p__Chloroflexi	c__Anaerolineae	o__Anaerolineales	f__Anaerolineaceae	Anaerolinea	OTU_2971
3.28005974607916	0.307692307692308	0	0.0118446601941748	0.00111111111111111	0	k__Bacteria	p__Firmicutes	c__Clostridia	o__Clostridiales	f__Lachnospiraceae		OTU_1352
Inf	Inf	NA	0.0118446601941748	0.000123456790123457	0	k__Bacteria	p__Proteobacteria	c__Deltaproteobacteria				OTU_1981
1.38693884324952	0.433681544792656	0.039031339031339	0.0118446601941748	0.0037037037037037	0.000333333333333333	k__Bacteria	p__Chloroflexi	c__Caldilineae	o__Caldilineales	f__Caldilineaceae	uncultured	OTU_9865
1.27249445761027	0.892291241372606	0.179790026246719	0.0117961165048544	0.0082716049382716	0.00166666666666667	k__Bacteria	p__Actinobacteria	c__Thermoleophilia	o__Solirubrobacterales	f__480-2	K2-78	OTU_13584
160.941747572816	33.8271604938272	68.5	0.011747572815534	0.00246913580246914	0.005	k__Bacteria	p__Omnitrophica	c__NPL-UPA2	o__	f__		OTU_2551
0.31747572815534	0.703703703703704	0	0.00529126213592233	0.0117283950617284	0	k__Bacteria	p__Actinobacteria	c__Actinobacteria	o__Propionibacteriales	f__Propionibacteriaceae	Propioniciclava	OTU_1082
0.161456871878332	0.928780418183116	0.0263969171483622	0.00203883495145631	0.0117283950617284	0.000333333333333333	k__Bacteria	p__Chloroflexi	c__Caldilineae	o__Caldilineales	f__Caldilineaceae	Candidatus Defluviifilum	OTU_1699
1.73081526798776	1.05936073059361	0	0.0116990291262136	0.00716049382716049	0	k__Bacteria	p__Firmicutes	c__Clostridia	o__Clostridiales	f__Peptostreptococcaceae		OTU_32050
0.081565750142049	0.0111896459648792	0	0.0116990291262136	0.00160493827160494	0	k__Bacteria	p__Bacteroidetes	c__Sphingobacteriia	o__Sphingobacteriales	f__Saprospiraceae	QEDR3BF09	OTU_541
0.407828750710245	0.103289039675808	0	0.0116990291262136	0.00296296296296296	0	k__Bacteria	p__Proteobacteria	c__Betaproteobacteria	o__Burkholderiales	f__Comamonadaceae		OTU_16893
0.0179908179642755	0.00322749062603826	0.000512601452370782	0.0116990291262136	0.00209876543209877	0.000333333333333333	k__Bacteria	p__Proteobacteria	c__Epsilonproteobacteria	o__Campylobacterales	f__Campylobacteraceae	Arcobacter	OTU_92
NA	NA	Inf	0	0	0.0116666666666667	k__Bacteria	p__Firmicutes	c__Clostridia	o__Clostridiales	f__Gracilibacteraceae	uncultured	OTU_4262
62.9126213592233	3.33333333333333	0	0.0116504854368932	0.000617283950617284	0	k__Bacteria	p__Acidobacteria	c__Acidobacteria	o__Subgroup 18	f__		OTU_1649
125.825242718447	NA	NA	0.0116504854368932	0	0	k__Bacteria	p__Spirochaetae	c__Spirochaetes	o__Spirochaetales	f__PL-11B10		OTU_2323
0.0283901720935123	0.00120336943441637	0	0.0116504854368932	0.000493827160493827	0	k__Bacteria	p__Fusobacteria	c__Fusobacteriia	o__Fusobacteriales	f__Leptotrichiaceae		OTU_24501
0.790868538441354	1.07424090757424	0.0617117117117117	0.00854368932038835	0.0116049382716049	0.000666666666666667	k__Bacteria	p__Actinobacteria	c__Actinobacteria	o__Propionibacteriales	f__Propionibacteriaceae	Propioniciclava	OTU_1141
3.65776699029126	79.4938271604938	2.28333333333333	0.000533980582524272	0.0116049382716049	0.000333333333333333	k__Bacteria	p__Firmicutes	c__Clostridia	o__Clostridiales	f__Clostridiaceae 1		OTU_3289
158.946601941748	NA	NA	0.0116019417475728	0	0	k__Bacteria	p__Spirochaetae	c__Spirochaetes	o__Spirochaetales	f__Spirochaetaceae	uncultured	OTU_1353
0.876230565550954	0.0186480186480186	0.0251748251748252	0.0116019417475728	0.000246913580246914	0.000333333333333333	k__Bacteria	p__Bacteroidetes	c__Bacteroidia	o__Bacteroidales	f__Porphyromonadaceae	Paludibacter	OTU_1926
2.43510082150859	1.89952516619183	0	0.0115533980582524	0.00901234567901235	0	k__Bacteria	p__Actinobacteria	c__Thermoleophilia	o__Solirubrobacterales	f__480-2	K2-78	OTU_6479
Inf	NA	NA	0.011504854368932	0	0	k__Bacteria	p__Firmicutes	c__Clostridia	o__Clostridiales	f__Ruminococcaceae	Ruminiclostridium	OTU_1357
3.58219329214475	0.730359147025814	0	0.011504854368932	0.00234567901234568	0	k__Bacteria	p__Proteobacteria	c__Gammaproteobacteria	o__Arenicellales	f__Arenicellaceae		OTU_1705
0.972941387989932	0.80391708581009	0	0.011504854368932	0.00950617283950617	0	k__Bacteria	p__Proteobacteria	c__Alphaproteobacteria	o__Rhizobiales	f__Hyphomicrobiaceae		OTU_57664
0.0357458075904678	0.0563636363636364	0.00327272727272727	0.00728155339805825	0.0114814814814815	0.000666666666666667	k__Bacteria	p__Firmicutes	c__Clostridia	o__Clostridiales	f__Ruminococcaceae	Ruminococcus 2	OTU_1174
4.15655339805825	9.83101851851852	NA	0.00485436893203883	0.0114814814814815	0	k__Bacteria	p__Actinobacteria	c__Actinobacteria	o__Propionibacteriales	f__Propionibacteriaceae	B1-K2-141	OTU_26603
NA	Inf	NA	0	0.0114814814814815	0	k__Bacteria	p__Firmicutes	c__OPB54	o__	f__		OTU_3758
156.95145631068	3.38271604938272	NA	0.0114563106796117	0.000246913580246914	0	k__Bacteria	p__Verrucomicrobia	c__Opitutae	o__Opitutales	f__Opitutaceae		OTU_1478
Inf	NA	NA	0.0114563106796117	0	0	k__Bacteria	p__Proteobacteria	c__Deltaproteobacteria	o__Sva0485	f__		OTU_2901
Inf	Inf	NA	0.0114077669902913	0.000123456790123457	0	k__Bacteria	p__Bacteroidetes					OTU_1884
0.136019501973012	0.0794894110821004	0	0.0114077669902913	0.00666666666666667	0	k__Bacteria	p__Proteobacteria	c__Betaproteobacteria	o__Nitrosomonadales	f__Nitrosomonadaceae	Nitrosomonas	OTU_546
17.2912621359223	0	0.507407407407407	0.0113592233009709	0	0.000333333333333333	k__Bacteria	p__Firmicutes	c__Clostridia	o__Clostridiales	f__Christensenellaceae	Christensenellaceae R-7 group	OTU_1018
Inf	Inf	Inf	0.0113592233009709	0.00197530864197531	0.000333333333333333	k__Bacteria	p__Fibrobacteres	c__Fibrobacteria	o__Fibrobacterales	f__possible family 01		OTU_1414
0.0430303793933656	0.0168361978253244	0	0.0113592233009709	0.00444444444444444	0	k__Bacteria	p__Proteobacteria	c__Betaproteobacteria	o__Burkholderiales	f__Comamonadaceae		OTU_48447
Inf	Inf	NA	0.0000485436893203884	0.011358024691358	0	k__Bacteria	p__Dictyoglomi	c__Dictyoglomia	o__Dictyoglomales	f__Dictyoglomaceae	Dictyoglomus	OTU_3475
0.00685667402473091	0.123407109322602	0	0.000631067961165049	0.011358024691358	0	k__Bacteria	p__Proteobacteria	c__Alphaproteobacteria	o__Rhodobacterales	f__Rhodobacteraceae	Pannonibacter	OTU_856
NA	NA	Inf	0	0	0.0113333333333333	k__Bacteria	p__Firmicutes	c__Clostridia	o__Clostridiales	f__Peptococcaceae		OTU_4796
0.51089821899312	0.117610988471916	0.015121412803532	0.0112621359223301	0.00259259259259259	0.000333333333333333	k__Bacteria	p__Chloroflexi	c__Caldilineae	o__Caldilineales	f__Caldilineaceae	Candidatus Defluviifilum	OTU_971
0.317409532215357	0.349803591470258	0.0103787878787879	0.0101941747572816	0.0112345679012346	0.000333333333333333	k__Bacteria	p__Proteobacteria	c__Alphaproteobacteria	o__Rhizobiales	f__Meganemaceae	Meganema	OTU_1165
0.282044979722256	0.767932489451477	0	0.00412621359223301	0.0112345679012346	0	k__Bacteria	p__Proteobacteria	c__Betaproteobacteria	o__Rhodocyclales	f__Rhodocyclaceae	Propionivibrio	OTU_1370
0.491112770724421	2.3679012345679	NA	0.00233009708737864	0.0112345679012346	0	k__Bacteria	p__Proteobacteria	c__Gammaproteobacteria	o__Run-SP154	f__Run-SP154	QEEB1BB10	OTU_14738
0.0749568193827735	0.0985648524235039	0	0.00854368932038835	0.0112345679012346	0	k__Bacteria	p__Actinobacteria	c__Actinobacteria	o__Propionibacteriales	f__Propionibacteriaceae		OTU_377
0.0851446232405012	0.532572942030843	0	0.00179611650485437	0.0112345679012346	0	k__Bacteria	p__Proteobacteria	c__Betaproteobacteria				OTU_45198
38.4065533980583	0.845679012345679	NA	0.0112135922330097	0.000246913580246914	0	k__Bacteria	p__Parcubacteria	c__	o__	f__		OTU_1210
Inf	NA	Inf	0.0112135922330097	0	0.000666666666666667	k__Bacteria	p__Firmicutes	c__Clostridia	o__Clostridiales	f__Ruminococcaceae	Fastidiosipila	OTU_1778
Inf	NA	Inf	0.0111650485436893	0	0.000333333333333333	k__Bacteria	p__Proteobacteria	c__TA18	o__	f__		OTU_1516
0.440810273915112	0.175472302273455	0	0.0111650485436893	0.00444444444444444	0	k__Bacteria	p__Actinobacteria	c__Actinobacteria	o__Propionibacteriales	f__Nocardioidaceae	Nocardioides	OTU_1527
120.058252427184	NA	3.6	0.0111165048543689	0	0.000333333333333333	k__Bacteria	p__Firmicutes	c__Clostridia	o__Clostridiales	f__Christensenellaceae	Christensenellaceae R-7 group	OTU_1417
60.0291262135922	0	0	0.0111165048543689	0	0	k__Bacteria	p__Hydrogenedentes	c__	o__	f__		OTU_1785
Inf	Inf	NA	0.0111165048543689	0.000493827160493827	0	k__Bacteria	p__Chloroflexi	c__Anaerolineae	o__Anaerolineales	f__Anaerolineaceae		OTU_1938
Inf	Inf	NA	0.0111165048543689	0.000123456790123457	0	k__Bacteria	p__Hydrogenedentes	c__	o__	f__		OTU_2442
0.300980467400898	0.00334260479188015	0	0.0111165048543689	0.000123456790123457	0	k__Bacteria	p__Chlorobi	c__Chlorobia	o__Chlorobiales	f__SJA-28	K2-30-37	OTU_650
0.207151314231589	0.585365853658537	0	0.00393203883495146	0.0111111111111111	0	k__Bacteria	p__Firmicutes	c__Clostridia	o__Clostridiales	f__Family XI	Gallicola	OTU_1000
1.06662202879143	1.37931034482759	0.0413793103448276	0.00859223300970874	0.0111111111111111	0.000333333333333333	k__Bacteria	p__Actinobacteria	c__Actinobacteria	o__Propionibacteriales	f__Propionibacteriaceae	Propioniciclava	OTU_1355
0.108263716414541	3.54005167958656	NA	0.000339805825242718	0.0111111111111111	0	k__Bacteria	p__Actinobacteria	c__Actinobacteria	o__Propionibacteriales	f__Nocardioidaceae	Nocardioides	OTU_18813
0.205640010219724	1.00146198830409	0.0600877192982456	0.00228155339805825	0.0111111111111111	0.000666666666666667	k__Bacteria	p__Saccharibacteria	c__	o__	f__		OTU_633
0.38794498381877	0.453042328042328	0	0.00951456310679612	0.0111111111111111	0	k__Bacteria	p__Actinobacteria					OTU_733
Inf	NA	NA	0.0110679611650485	0	0	k__Bacteria	p__Chloroflexi	c__Anaerolineae	o__Anaerolineales	f__Anaerolineaceae		OTU_1782
2.15665742024965	1.01481481481481	0	0.0110194174757282	0.00518518518518519	0	k__Bacteria	p__Actinobacteria	c__Acidimicrobiia	o__Acidimicrobiales	f__Microthricaceae	ML817J-10	OTU_1273
23.8019417475728	0	0	0.0110194174757282	0	0	k__Bacteria	p__Bacteroidetes	c__Bacteroidia	o__Bacteroidales	f__Porphyromonadaceae	uncultured	OTU_1881
0.0657231255626799	0.0581703456467642	0	0.0110194174757282	0.00975308641975309	0	k__Bacteria	p__Bacteroidetes	c__Sphingobacteriia	o__Sphingobacteriales	f__Saprospiraceae	CYCU-0281	OTU_275
0.199680719358832	0.0894854586129754	0	0.0110194174757282	0.00493827160493827	0	k__Bacteria	p__Proteobacteria	c__Betaproteobacteria	o__Burkholderiales	f__Comamonadaceae	Simplicispira	OTU_577
Inf	NA	Inf	0.000145631067961165	0	0.011	k__Bacteria	p__Spirochaetae	c__Spirochaetes	o__Spirochaetales			OTU_3599
1.95714285714286	4.30088183421517	0.13047619047619	0.005	0.0109876543209877	0.000333333333333333	k__Bacteria	p__Actinobacteria	c__Acidimicrobiia	o__Acidimicrobiales	f__Microthricaceae	S18	OTU_2169
1.57281553398058	118.666666666667	NA	0.000145631067961165	0.0109876543209877	0	k__Bacteria	p__Firmicutes	c__OPB54	o__Hydrogenisporales	f__Hydrogenisporaceae		OTU_4457
0.535731338532548	0.648451730418943	0	0.00907766990291262	0.0109876543209877	0	k__Bacteria	p__Proteobacteria	c__Alphaproteobacteria	o__Rhodobacterales	f__Rhodobacteraceae	Paracocccus	OTU_897
0.726091646733268	0.130732987415757	0	0.0109708737864078	0.00197530864197531	0	k__Bacteria	p__WCHB1-60	c__	o__	f__		OTU_443
2.41348261822737	0.409199522102748	0	0.0109223300970874	0.00185185185185185	0	k__Bacteria	p__Proteobacteria	c__Betaproteobacteria	o__Rhodocyclales	f__Rhodocyclaceae		OTU_18026
Inf	NA	NA	0.010873786407767	0	0	k__Bacteria	p__Thermotogae	c__Thermotogae	o__Thermotogales	f__Thermotogaceae	Mesotoga	OTU_1752
Inf	Inf	Inf	0.010873786407767	0.000123456790123457	0.00966666666666667	k__Bacteria	p__Chloroflexi	c__Anaerolineae	o__Anaerolineales	f__Anaerolineaceae	A6	OTU_1773
58.7184466019417	0.666666666666667	0	0.010873786407767	0.000123456790123457	0	k__Bacteria	p__Firmicutes	c__Clostridia	o__Clostridiales	f__Clostridiales vadinBB60 group		OTU_2204
0.593509457316366	0.336923909301067	0.0363877822045153	0.010873786407767	0.00617283950617284	0.000666666666666667	k__Bacteria	p__Saccharibacteria	c__	o__	f__		OTU_439
0.205777352083243	0.667441731716769	0	0.0033495145631068	0.0108641975308642	0	k__Bacteria	p__Proteobacteria	c__Alphaproteobacteria	o__Rhizobiales	f__Meganemaceae	Meganema	OTU_1169
1.27226677923174	6.47128287707998	NA	0.00213592233009709	0.0108641975308642	0	k__Bacteria	p__Proteobacteria	c__Betaproteobacteria	o__Rhodocyclales	f__Rhodocyclaceae	Dechloromonas	OTU_14173
3.46019417475728	7.82222222222222	0	0.00480582524271845	0.0108641975308642	0	k__Bacteria	p__Firmicutes	c__Clostridia	o__Clostridiales	f__Clostridiaceae 1	Clostridium sensu stricto 1	OTU_27110
0.259973521624007	1.35308641975309	0	0.0020873786407767	0.0108641975308642	0	k__Bacteria	p__Proteobacteria	c__Betaproteobacteria	o__Rhodocyclales	f__Rhodocyclaceae	Propionivibrio	OTU_44321
2.28162808065721	2.00360873694207	0	0.0108252427184466	0.00950617283950617	0	k__Bacteria	p__Chloroflexi	c__Thermomicrobia	o__JG30-KF-CM45	f__		OTU_1721
29.6611650485437	NA	NA	0.0108252427184466	0	0	k__Bacteria	p__Chloroflexi	c__Anaerolineae	o__Anaerolineales	f__Anaerolineaceae	uncultured	OTU_2758
Inf	NA	NA	0.0108252427184466	0	0	k__Bacteria	p__Spirochaetae	c__Spirochaetes	o__Spirochaetales	f__Leptospiraceae	uncultured	OTU_3160
0.329555305131761	0.0868331128747795	0	0.0107766990291262	0.00283950617283951	0	k__Bacteria	p__Chloroflexi	c__Caldilineae	o__Caldilineales	f__Caldilineaceae	uncultured	OTU_1520
Inf	Inf	NA	0.0107766990291262	0.000864197530864198	0	k__Bacteria	p__Hydrogenedentes	c__	o__	f__		OTU_1779
147.640776699029	1.69135802469136	NA	0.0107766990291262	0.000123456790123457	0	k__Bacteria	p__Firmicutes	c__Clostridia	o__Clostridiales	f__Christensenellaceae	Christensenellaceae R-7 group	OTU_4954
2.09708737864078	116	NA	0.000194174757281553	0.0107407407407407	0	k__Bacteria	p__Firmicutes	c__Clostridia	o__Clostridiales			OTU_3971
0.289892954941499	0.0100080356490613	0	0.0107281553398058	0.00037037037037037	0	k__Bacteria	p__Proteobacteria	c__Betaproteobacteria	o__Nitrosomonadales	f__Nitrosomonadaceae	Nitrosomonas	OTU_1260
0.136848908896964	0.00629928500816148	0	0.0107281553398058	0.000493827160493827	0	k__Bacteria	p__Proteobacteria	c__Alphaproteobacteria	o__Sphingomonadales	f__Sphingomonadaceae	Sphingobium	OTU_347
Inf	Inf	Inf	0.0000485436893203884	0.00185185185185185	0.0106666666666667	k__Bacteria	p__Firmicutes	c__Clostridia	o__Thermoanaerobacterales	f__Thermoanaerobacteraceae	Syntrophaceticus	OTU_2496
50.5436893203883	NA	146.133333333333	0.00368932038834951	0	0.0106666666666667	k__Bacteria	p__Armatimonadetes	c__	o__	f__		OTU_2781
0.230091250462089	0.224448897795591	0.0216432865731463	0.010631067961165	0.0103703703703704	0.001	k__Bacteria	p__Proteobacteria	c__Alphaproteobacteria	o__Rhodobacterales	f__Rhodobacteraceae	Gemmobacter	OTU_1030
Inf	NA	NA	0.010631067961165	0	0	k__Bacteria	p__Chloroflexi	c__Anaerolineae	o__Anaerolineales	f__Anaerolineaceae		OTU_1944
0.524271844660194	0.573333333333333	0	0.00970873786407767	0.0106172839506173	0	k__Bacteria	p__Proteobacteria	c__Betaproteobacteria	o__Burkholderiales	f__Comamonadaceae	Ottowia	OTU_26936
144.980582524272	1.69135802469136	4.56666666666667	0.0105825242718447	0.000123456790123457	0.000333333333333333	k__Bacteria	p__Planctomycetes	c__Planctomycetacia	o__Planctomycetales	f__Planctomycetaceae		OTU_2089
Inf	Inf	NA	0.0105825242718447	0.000246913580246914	0	k__Bacteria	p__Hydrogenedentes	c__	o__	f__		OTU_2181
57.1456310679612	2.66666666666667	10.8	0.0105825242718447	0.000493827160493827	0.002	k__Bacteria	p__Actinobacteria	c__Coriobacteriia	o__Coriobacteriales	f__Coriobacteriaceae	uncultured	OTU_2195
0.618298860278598	0.434782608695652	0.0195652173913043	0.0105339805825243	0.00740740740740741	0.000333333333333333	k__Bacteria	p__Proteobacteria	c__Alphaproteobacteria	o__Rhizobiales	f__Xanthobacteraceae	Xanthobacter	OTU_1334
0.271269800715381	0.11127355425601	0.00858395989974937	0.0105339805825243	0.00432098765432099	0.000333333333333333	k__Bacteria	p__Acidobacteria	c__Acidobacteria	o__Subgroup 4	f__Unknown Family	Blastocatella	OTU_6853
0.0858721124874456	0.195402298850575	0	0.00461165048543689	0.0104938271604938	0	k__Bacteria	p__Firmicutes	c__Bacilli	o__Lactobacillales			OTU_1219
0.213592233009709	0.46639231824417	0.0148148148148148	0.00480582524271845	0.0104938271604938	0.000333333333333333	k__Bacteria	p__Actinobacteria	c__Actinobacteria	o__Propionibacteriales	f__Propionibacteriaceae		OTU_1667
9.43689320388349	0.222222222222222	0	0.0104854368932039	0.000246913580246914	0	k__Bacteria	p__Bacteroidetes	c__Bacteroidia	o__Bacteroidales	f__Porphyromonadaceae		OTU_1820
Inf	NA	Inf	0.0104368932038835	0	0.000666666666666667	k__Bacteria	p__Chlorobi	c__Chlorobia	o__Chlorobiales	f__OPB56		OTU_1403
1.19355505060938	0	0	0.0103883495145631	0	0	k__Bacteria	p__Proteobacteria	c__Gammaproteobacteria	o__Legionellales	f__Coxiellaceae	Rickettsiella	OTU_166
Inf	Inf	NA	0.0103883495145631	0.000123456790123457	0	k__Bacteria	p__Spirochaetae	c__Spirochaetes	o__Spirochaetales	f__Leptospiraceae	uncultured	OTU_1798
0.346019417475728	0.56	0	0.00640776699029126	0.0103703703703704	0	k__Bacteria	p__Proteobacteria	c__Betaproteobacteria				OTU_27574
0.0826683718500639	0.263588263588264	0	0.00325242718446602	0.0103703703703704	0	k__Bacteria	p__Proteobacteria	c__Betaproteobacteria	o__Burkholderiales	f__Comamonadaceae	Rhodoferax	OTU_53846
0.0590239825114126	0.0927152317880795	0	0.00660194174757282	0.0103703703703704	0	k__Bacteria	p__Proteobacteria	c__Alphaproteobacteria	o__Rhodobacterales	f__Rhodobacteraceae	Gemmobacter	OTU_626
0.145321684812234	0.215590400719384	0	0.00699029126213592	0.0103703703703704	0	k__Bacteria						OTU_910
Inf	Inf	NA	0.0103398058252427	0.000246913580246914	0	k__Bacteria	p__Bacteroidetes	c__Bacteroidia	o__Bacteroidales	f__Rikenellaceae	Rikenellaceae RC9 gut group	OTU_1633
0.658862045608489	0.0157335630203847	0	0.0103398058252427	0.000246913580246914	0	k__Bacteria	p__Proteobacteria	c__Betaproteobacteria	o__Rhodocyclales	f__Rhodocyclaceae	Thauera	OTU_20594
1.74062087977946	0.396738302088096	NA	0.0102912621359223	0.00234567901234568	0	k__Bacteria	p__Proteobacteria	c__Alphaproteobacteria	o__Rhizobiales	f__Hyphomicrobiaceae	Hyphomicrobium	OTU_1378
0.46226325003979	0.121999595223639	0	0.0102912621359223	0.00271604938271605	0	k__Bacteria	p__TA06	c__	o__	f__		OTU_1400
Inf	NA	Inf	0.0102912621359223	0	0.000333333333333333	k__Bacteria	p__Bacteroidetes	c__Bacteroidia	o__Bacteroidales	f__Rikenellaceae	vadinBC27 wastewater-sludge group	OTU_2215
111.145631067961	0	0	0.0102912621359223	0	0	k__Bacteria	p__Chloroflexi	c__Anaerolineae	o__Anaerolineales	f__Anaerolineaceae	Anaerolinea	OTU_23931
Inf	NA	NA	0.0102912621359223	0	0	k__Bacteria	p__Armatimonadetes	c__	o__	f__		OTU_3096
0.178018044522899	0.0213555306147899	0	0.0102912621359223	0.00123456790123457	0	k__Bacteria	p__Chloroflexi	c__Anaerolineae	o__Anaerolineales	f__Anaerolineaceae	uncultured	OTU_336
0.0809509330429433	0.0330177227482399	0	0.0102912621359223	0.00419753086419753	0	k__Bacteria	p__Proteobacteria	c__Betaproteobacteria	o__Neisseriales	f__Neisseriaceae		OTU_352
0.561341571050309	1.11784511784512	0.0363636363636364	0.00514563106796116	0.0102469135802469	0.000333333333333333	k__Bacteria	p__Actinobacteria	c__Actinobacteria	o__Corynebacteriales	f__Corynebacteriaceae	Corynebacterium	OTU_1246
0.739983590865582	1.97722135280821	0	0.00383495145631068	0.0102469135802469	0	k__Bacteria	p__Actinobacteria	c__Actinobacteria	o__Propionibacteriales	f__Propionibacteriaceae	Propioniciclava	OTU_28479
0.131067961165049	27.6666666666667	NA	0.0000485436893203884	0.0102469135802469	0	k__Bacteria	p__RsaHF231	c__	o__	f__		OTU_3189
0.480312837108954	0.487439986282579	0.0158564814814815	0.0100970873786408	0.0102469135802469	0.000333333333333333	k__Bacteria	p__Proteobacteria	c__Alphaproteobacteria	o__Rhizobiales	f__Bradyrhizobiaceae		OTU_45834
0.967760294609977	0.571562366964666	0.0314942528735632	0.0102427184466019	0.00604938271604938	0.000333333333333333	k__Bacteria	p__Proteobacteria	c__Alphaproteobacteria	o__Rhizobiales	f__Methylocystaceae	uncultured	OTU_18765
0.195711635590581	0.0566144945503383	0	0.0102427184466019	0.00296296296296296	0	k__Bacteria	p__Chlorobi	c__Ignavibacteria	o__Ignavibacteriales	f__PHOS-HE36	oca15	OTU_25452
Inf	Inf	NA	0.0101941747572816	0.00493827160493827	0	k__Bacteria	p__Chlorobi	c__Chlorobia	o__Chlorobiales	f__SJA-28		OTU_2075
Inf	NA	Inf	0.0101941747572816	0	0.002	k__Bacteria	p__Firmicutes	c__Clostridia	o__Thermoanaerobacterales	f__Thermoanaerobacteraceae	Gelria	OTU_36775
0.0676793178097471	0.0345892526250772	0.00222359481161211	0.0101456310679612	0.00518518518518519	0.000333333333333333	k__Bacteria	p__Bacteroidetes	c__Flavobacteriia	o__Flavobacteriales	f__Flavobacteriaceae	Flavobacterium	OTU_367
0.236712193516538	0.783566994489782	0	0.00305825242718447	0.0101234567901235	0	k__Bacteria	p__Chloroflexi	c__Anaerolineae	o__Anaerolineales	f__Anaerolineaceae	uncultured	OTU_2001
11.8378640776699	27.7382716049383	NA	0.00432038834951456	0.0101234567901235	0	k__Bacteria	p__Actinobacteria	c__Acidimicrobiia	o__Acidimicrobiales	f__Microthricaceae	Candidatus Microthrix	OTU_45688
0.0460336253847975	0.133333333333333	0	0.00349514563106796	0.0101234567901235	0	k__Bacteria	p__Saccharibacteria	c__	o__	f__		OTU_532
0.0102315160567588	2.13371320037987	0	0.0000485436893203884	0.0101234567901235	0	k__Bacteria	p__Chloroflexi	c__Caldilineae	o__Caldilineales	f__Caldilineaceae	uncultured	OTU_2608
Inf	NA	NA	0.0100970873786408	0	0	k__Bacteria						OTU_2236
0.875506943591004	0.0856383809970308	0	0.0100970873786408	0.000987654320987654	0	k__Bacteria	p__Proteobacteria	c__Gammaproteobacteria	o__Xanthomonadales	f__Xanthomonadaceae	Dokdonella	OTU_43739
137.665048543689	NA	NA	0.0100485436893204	0	0	k__Bacteria	p__Chloroflexi	c__Anaerolineae	o__Anaerolineales	f__Anaerolineaceae	Leptolinea	OTU_14920
0.0689409459339093	0.165137614678899	0.0055045871559633	0.0041747572815534	0.01	0.000333333333333333	k__Bacteria	p__Firmicutes	c__Clostridia	o__Clostridiales	f__Clostridiaceae 1	Clostridium sensu stricto 1	OTU_1320
Inf	Inf	NA	0.01	0.000246913580246914	0	k__Bacteria	p__Bacteroidetes	c__Bacteroidia	o__Bacteroidales	f__Marinilabiaceae	uncultured	OTU_1538
0.0017725193846513	0.0405709992486852	0.0067618332081142	0.000436893203883495	0.01	0.00166666666666667	k__Bacteria	p__Firmicutes	c__Bacilli	o__Lactobacillales	f__Lactobacillaceae	Lactobacillus	OTU_1544
12.4514563106796	3.33333333333333	27	0.00461165048543689	0.00123456790123457	0.01	k__Bacteria	p__Firmicutes	c__Clostridia	o__Clostridiales	f__Christensenellaceae	Christensenellaceae R-7 group	OTU_2110
73.8203883495146	108.246913580247	137	0.00538834951456311	0.00790123456790123	0.01	k__Bacteria	p__Chloroflexi					OTU_2233
Inf	NA	Inf	0.000145631067961165	0	0.01	k__Bacteria	p__Firmicutes	c__Clostridia	o__Thermoanaerobacterales	f__Family III	Tepidanaerobacter	OTU_3833
0.423096576392437	0.947368421052632	0.0315789473684211	0.00446601941747573	0.01	0.000333333333333333	k__Bacteria	p__Proteobacteria	c__Alphaproteobacteria	o__Rhizobiales	f__Rhizobiaceae		OTU_8319
Inf	Inf	Inf	0.00995145631067961	0.000123456790123457	0.000333333333333333	k__Bacteria	p__Firmicutes	c__Clostridia	o__Clostridiales	f__Clostridiales Incertae Sedis	Proteiniborus	OTU_1042
68.1674757281553	NA	4.56666666666667	0.00995145631067961	0	0.000666666666666667	k__Bacteria	p__Parcubacteria	c__	o__	f__		OTU_1301
0.388738976826995	0.0339240864551275	0	0.00990291262135922	0.000864197530864198	0	k__Bacteria	p__Acidobacteria	c__Holophagae	o__Subgroup 7	f__		OTU_1711
0.311169502093168	0.0193963076226073	0	0.00990291262135922	0.000617283950617284	0	k__Bacteria	p__Proteobacteria	c__Alphaproteobacteria	o__Sphingomonadales			OTU_32353
0.274635430997209	0.0855950417353926	0.0092442645074224	0.00990291262135922	0.00308641975308642	0.000333333333333333	k__Bacteria	p__Proteobacteria	c__Betaproteobacteria	o__Rhodocyclales	f__Rhodocyclaceae	Sulfuritalea	OTU_564
0.170908002224028	0.469897209985316	0	0.00359223300970874	0.00987654320987654	0	k__Bacteria	p__Synergistetes	c__Synergistia	o__Synergistales	f__Synergistaceae		OTU_2359
0.069915359721185	0.173472617917062	0.00585470085470086	0.00398058252427184	0.00987654320987654	0.000333333333333333	k__Bacteria	p__SHA-109	c__	o__	f__		OTU_755
Inf	Inf	Inf	0.00980582524271845	0.00123456790123457	0.00233333333333333	k__Bacteria	p__Firmicutes	c__Clostridia	o__Clostridiales	f__Lachnospiraceae	Mobilitalea	OTU_1412
67.1699029126214	0.845679012345679	NA	0.00980582524271845	0.000123456790123457	0	k__Bacteria	p__Actinobacteria	c__OPB41	o__	f__		OTU_1674
Inf	NA	NA	0.00980582524271845	0	0	k__Bacteria	p__Bacteroidetes	c__Sphingobacteriia	o__Sphingobacteriales			OTU_1691
0.586636706660449	0.369292145129117	0	0.00980582524271845	0.00617283950617284	0	k__Bacteria	p__Acidobacteria	c__Acidobacteria	o__Subgroup 4	f__Unknown Family	Blastocatella	OTU_51922
Inf	Inf	NA	0.00975728155339806	0.000493827160493827	0	k__Bacteria	p__Firmicutes	c__Clostridia	o__Clostridiales	f__Ruminococcaceae	Ruminiclostridium	OTU_1464
Inf	Inf	Inf	0.00975728155339806	0.000617283950617284	0.000666666666666667	k__Bacteria	p__Spirochaetae	c__Spirochaetes	o__Spirochaetales	f__Spirochaetaceae	Treponema 2	OTU_1980
0.0706291158020771	0.00536193029490617	0	0.00975728155339806	0.000740740740740741	0	k__Bacteria	p__Proteobacteria	c__Epsilonproteobacteria	o__Campylobacterales	f__Campylobacteraceae	Arcobacter	OTU_22309
0.53901111807078	0.0750199123855038	0	0.00975728155339806	0.00135802469135802	0	k__Bacteria	p__Planctomycetes	c__Planctomycetacia	o__Planctomycetales	f__Planctomycetaceae	Pirellula	OTU_745
0.203092355905125	0.21141975308642	0	0.00936893203883495	0.00975308641975309	0	k__Bacteria	p__Proteobacteria	c__Gammaproteobacteria	o__Xanthomonadales	f__Competibacteraceae	CPB_P15	OTU_2228
1.03913834951456	2.08777006172839	0	0.00485436893203884	0.00975308641975309	0	k__Bacteria	p__Saccharibacteria	c__	o__	f__		OTU_370
0.00522005242947396	0.0137997292458186	0	0.00368932038834951	0.00975308641975309	0	k__Bacteria	p__Firmicutes	c__Clostridia	o__Clostridiales	f__Lachnospiraceae	[Eubacterium] hallii group	OTU_575
26.6019417475728	0.338271604938272	NA	0.00970873786407767	0.000123456790123457	0	k__Bacteria	p__Actinobacteria	c__Thermoleophilia	o__Gaiellales	f__uncultured		OTU_2970
0.29957141607627	0.190468246023802	0	0.00970873786407767	0.00617283950617284	0	k__Bacteria	p__Saccharibacteria	c__	o__	f__		OTU_335
Inf	Inf	Inf	0.00703883495145631	0.00925925925925926	0.00966666666666667	k__Bacteria	p__Firmicutes	c__Clostridia	o__Clostridiales	f__Ruminococcaceae	Ruminiclostridium 1	OTU_1121
Inf	NA	Inf	0.00218446601941748	0	0.00966666666666667	k__Bacteria	p__Bacteroidetes	c__Bacteroidia	o__Bacteroidales			OTU_2962
1.81294055060513	0.880432944359885	0	0.00966019417475728	0.00469135802469136	0	k__Bacteria	p__Chloroflexi	c__Anaerolineae	o__Anaerolineales	f__Anaerolineaceae	T78	OTU_1992
Inf	NA	NA	0.00966019417475728	0	0	k__Bacteria	p__Lentisphaerae	c__Oligosphaeria	o__Oligosphaerales	f__Oligosphaeraceae		OTU_2094
104.330097087379	NA	NA	0.00966019417475728	0	0	k__Bacteria	p__Spirochaetae	c__Spirochaetes	o__Spirochaetales	f__Spirochaetaceae	uncultured	OTU_2399
0.0589283519724714	1.6699484294421	NA	0.000339805825242718	0.00962962962962963	0	k__Bacteria	p__Chloroflexi	c__Anaerolineae	o__Anaerolineales	f__Anaerolineaceae	Leptolinea	OTU_2447
0.171058159073936	0.31712962962963	0.0109775641025641	0.00519417475728155	0.00962962962962963	0.000333333333333333	k__Bacteria	p__Actinobacteria	c__Actinobacteria	o__Micrococcales	f__Intrasporangiaceae	Tetrasphaera	OTU_41429
1.23729961616618	3.06804478897502	0	0.00388349514563107	0.00962962962962963	0	k__Bacteria	p__Actinobacteria	c__Actinobacteria	o__Propionibacteriales	f__Propionibacteriaceae	Propioniciclava	OTU_6265
0.463418862690707	0.279761904761905	0	0.00961165048543689	0.00580246913580247	0	k__Bacteria	p__Proteobacteria	c__Betaproteobacteria	o__Burkholderiales	f__Comamonadaceae	Hydrogenophaga	OTU_1317
131.679611650485	3.38271604938272	18.2666666666667	0.00961165048543689	0.000246913580246914	0.00133333333333333	k__Bacteria	p__Firmicutes	c__Clostridia	o__Clostridiales	f__Family XI	Tissierella	OTU_2138
0.671834753318803	0.155328798185941	0	0.00961165048543689	0.00222222222222222	0	k__Bacteria	p__Proteobacteria	c__Alphaproteobacteria	o__Rhizobiales	f__Hyphomicrobiaceae		OTU_37214
32.9199029126214	0	4.56666666666667	0.00961165048543689	0	0.00133333333333333	k__Bacteria	p__Bacteroidetes	c__Bacteroidia	o__Bacteroidales	f__Porphyromonadaceae	Petrimonas	OTU_769
0.128319846333787	0.00496971016069939	0.0089454782892589	0.0095631067961165	0.00037037037037037	0.000666666666666667	k__Bacteria	p__Acidobacteria	c__Acidobacteria	o__Subgroup 6	f__		OTU_645
0.498154232345232	0.424447260949162	0	0.0095631067961165	0.00814814814814815	0	k__Bacteria	p__Planctomycetes	c__Planctomycetacia	o__Planctomycetales	f__Planctomycetaceae	Planctomyces	OTU_941
10.2757281553398	0.133333333333333	0.36	0.00951456310679612	0.000123456790123457	0.000333333333333333	k__Bacteria	p__Firmicutes	c__Clostridia	o__Clostridiales	f__Ruminococcaceae	Ruminococcus 1	OTU_2346
0.764186214798287	0.808910359634997	0	0.00898058252427185	0.00950617283950617	0	k__Bacteria	p__Chloroflexi	c__SJA-15	o__	f__		OTU_1433
0.893203883495146	3.80246913580247	0	0.00223300970873786	0.00950617283950617	0	k__Bacteria	p__Firmicutes	c__Clostridia	o__Clostridiales	f__Clostridiaceae 1	Proteiniclasticum	OTU_66369
43.2281553398058	2.25514403292181	0	0.00946601941747573	0.000493827160493827	0	k__Bacteria	p__Planctomycetes	c__Planctomycetacia	o__Planctomycetales	f__Planctomycetaceae	uncultured	OTU_1420
0.433727311101731	0.37334324290846	0.015273132664437	0.00946601941747573	0.00814814814814815	0.000333333333333333	k__Bacteria	p__Proteobacteria	c__Betaproteobacteria	o__Burkholderiales	f__Comamonadaceae	Ottowia	OTU_15505
129.684466019417	NA	NA	0.00946601941747573	0	0	k__Bacteria	p__Proteobacteria	c__Deltaproteobacteria	o__Sva0485	f__		OTU_1813
Inf	NA	NA	0.00946601941747573	0	0	k__Bacteria	p__Synergistetes	c__Synergistia	o__Synergistales	f__Synergistaceae	Thermovirga	OTU_2128
Inf	Inf	NA	0.00946601941747573	0.00308641975308642	0	k__Bacteria	p__Acidobacteria	c__Acidobacteria	o__Subgroup 6	f__		OTU_2397
0.210526730551002	0.120811287477954	0	0.00946601941747573	0.0054320987654321	0	k__Bacteria	p__Proteobacteria	c__Gammaproteobacteria	o__Xanthomonadales	f__Competibacteraceae	Candidatus Contendobacter	OTU_631
Inf	NA	NA	0.00941747572815534	0	0	k__Bacteria						OTU_1590
0.0933570314585587	0.00244769612835218	0.00330438977327545	0.00941747572815534	0.000246913580246914	0.000333333333333333	k__Bacteria	p__Bacteroidetes	c__Sphingobacteriia	o__Sphingobacteriales	f__Saprospiraceae	Candidatus Epiflobacter	OTU_17105
101.708737864078	NA	NA	0.00941747572815534	0	0	k__Bacteria	p__Firmicutes	c__Clostridia	o__Clostridiales	f__Christensenellaceae	Christensenellaceae R-7 group	OTU_2090
Inf	NA	NA	0.00941747572815534	0	0	k__Bacteria	p__Firmicutes	c__Clostridia	o__Clostridiales	f__Ruminococcaceae		OTU_2661
NA	101.333333333333	3.6	0	0.00938271604938272	0.000333333333333333	k__Bacteria	p__Firmicutes	c__Clostridia	o__Clostridiales	f__Peptococcaceae	uncultured	OTU_2798
0.430719358832345	0.141892451735852	0.015324384787472	0.00936893203883495	0.00308641975308642	0.000333333333333333	k__Bacteria	p__Chloroflexi	c__Chloroflexia	o__Chloroflexales	f__Roseiflexaceae		OTU_1376
Inf	NA	Inf	0.00936893203883495	0	0.00633333333333333	k__Bacteria	p__Bacteroidetes	c__vadinHA17	o__vadinHA17			OTU_1657
Inf	NA	Inf	0.0000970873786407767	0	0.00933333333333333	k__Bacteria	p__Verrucomicrobia	c__OPB35 soil group	o__	f__		OTU_3632
100.660194174757	NA	NA	0.00932038834951456	0	0	k__Bacteria	p__Chloroflexi	c__WCHB1-50	o__	f__		OTU_1044
2.28016643550624	0.0604056437389771	0	0.00932038834951456	0.000246913580246914	0	k__Bacteria	p__Chloroflexi	c__JG30-KF-CM66	o__	f__		OTU_1578
Inf	NA	NA	0.00932038834951456	0	0	k__Bacteria	p__Chloroflexi	c__Anaerolineae	o__Anaerolineales	f__Anaerolineaceae		OTU_2145
0.0497620110632695	0.00790970237579746	0.00533904910366329	0.00932038834951456	0.00148148148148148	0.001	k__Bacteria	p__Bacteroidetes	c__Flavobacteriia	o__Flavobacteriales	f__NS9 Marine group	PHOS-HE28	OTU_327
0.42281231916672	0.134412558253618	0	0.00932038834951456	0.00296296296296296	0	k__Bacteria	p__Proteobacteria	c__Alphaproteobacteria	o__Rhizobiales	f__Nordellaceae		OTU_38135
0.374455485009823	0.114079866768039	0	0.00932038834951456	0.00283950617283951	0	k__Bacteria	p__Proteobacteria	c__Alphaproteobacteria	o__Rhizobiales	f__Hyphomicrobiaceae		OTU_862
Inf	NA	NA	0.00927184466019417	0	0	k__Bacteria	p__Chloroflexi	c__Anaerolineae	o__Anaerolineales	f__Anaerolineaceae	A6	OTU_23918
3.73600799543118	0.54720406681191	NA	0.00927184466019417	0.00135802469135802	0	k__Bacteria	p__Chlorobi	c__Chlorobia	o__Chlorobiales	f__SJA-28		OTU_4016
0.220528249730313	0.0910279492455418	0	0.00927184466019417	0.00382716049382716	0	k__Bacteria	p__Chloroflexi	c__Chloroflexia	o__Chloroflexales	f__Roseiflexaceae	Kouleothrix	OTU_681
0.211606354810238	0.823713323713324	0.0296536796536797	0.00237864077669903	0.00925925925925926	0.000333333333333333	k__Bacteria	p__Actinobacteria	c__Acidimicrobiia	o__Acidimicrobiales	f__Microthricaceae	Candidatus Microthrix	OTU_22796
1.45829921628261	1.52833556448014	0	0.00883495145631068	0.00925925925925926	0	k__Bacteria	p__Actinobacteria	c__Actinobacteria	o__Propionibacteriales	f__Propionibacteriaceae	B1-K2-141	OTU_45850
0.0692758899676375	0.0370911847520035	0.00250365497076023	0.00922330097087379	0.00493827160493827	0.000333333333333333	k__Bacteria	p__Bacteroidetes	c__Sphingobacteriia	o__Sphingobacteriales	f__Saprospiraceae	uncultured	OTU_549
1.38125466766243	0.241622574955908	0	0.0091747572815534	0.00160493827160494	0	k__Bacteria	p__Proteobacteria	c__Betaproteobacteria	o__SC-I-84	f__		OTU_12887
Inf	Inf	NA	0.0091747572815534	0.000246913580246914	0	k__Bacteria	p__Firmicutes	c__Clostridia	o__Clostridiales	f__Gracilibacteraceae	Lutispora	OTU_1524
125.694174757282	NA	NA	0.0091747572815534	0	0	k__Bacteria	p__Spirochaetae	c__Spirochaetes	o__Spirochaetales	f__Spirochaetaceae	Spirochaeta 2	OTU_1791
62.8470873786408	NA	NA	0.0091747572815534	0	0	k__Bacteria	p__Acetothermia	c__	o__	f__		OTU_2265
3.69688749286122	0	0	0.0091747572815534	0	0	k__Bacteria	p__Chloroflexi	c__Chloroflexia	o__Chloroflexales	f__Roseiflexaceae		OTU_2724
Inf	Inf	Inf	0.0091747572815534	0.00037037037037037	0.000333333333333333	k__Bacteria	p__Firmicutes	c__Clostridia	o__Clostridiales	f__Syntrophomonadaceae	Syntrophomonas	OTU_3725
0.121289590959733	0.256476421776968	0.00935792349726776	0.00432038834951456	0.0091358024691358	0.000333333333333333	k__Bacteria	p__Chloroflexi	c__Caldilineae	o__Caldilineales	f__Caldilineaceae	uncultured	OTU_980
62.5145631067961	NA	NA	0.00912621359223301	0	0	k__Bacteria	p__Planctomycetes	c__Phycisphaerae	o__MSBL9	f__		OTU_1046
0.090338964027162	0.0097766359808749	0.00329961464354528	0.00912621359223301	0.000987654320987654	0.000333333333333333	k__Bacteria	p__Acidobacteria	c__Acidobacteria	o__Subgroup 17	f__CCU21	Btb7_22	OTU_916
Inf	Inf	NA	0.00907766990291262	0.000246913580246914	0	k__Bacteria	p__Planctomycetes	c__Planctomycetacia	o__Planctomycetales	f__Planctomycetaceae	uncultured	OTU_1139
0.255976070369338	0.0800696257615318	0	0.00907766990291262	0.00283950617283951	0	k__Bacteria	p__Proteobacteria	c__Gammaproteobacteria	o__Xanthomonadales	f__Xanthomonadaceae	Pseudoxanthomonas	OTU_1395
Inf	Inf	Inf	0.00907766990291262	0.000246913580246914	0.000666666666666667	k__Bacteria	p__Bacteroidetes	c__Sphingobacteriia	o__Sphingobacteriales			OTU_2858
1.1732460157538	0.446773817843	NA	0.00907766990291262	0.00345679012345679	0	k__Bacteria	p__Chloroflexi	c__Ardenticatenia	o__419	f__2-1	Candidatus Promineofilum	OTU_62639
0.447352797373751	0.170352606803446	0.0328537170263789	0.00907766990291262	0.00345679012345679	0.000666666666666667	k__Bacteria	p__Proteobacteria	c__Alphaproteobacteria	o__Sphingomonadales	f__Sphingomonadaceae	Polymorphobacter	OTU_999
8.86496028243601	1.81818181818182	0	0.00902912621359223	0.00185185185185185	0	k__Bacteria	p__Actinobacteria	c__Actinobacteria	o__Corynebacteriales	f__Nocardiaceae		OTU_1636
0.0392019210058157	0.0799780881950151	0	0.00441747572815534	0.00901234567901235	0	k__Bacteria	p__Firmicutes	c__Clostridia	o__Clostridiales	f__Christensenellaceae	Christensenellaceae R-7 group	OTU_1940
Inf	Inf	NA	0.000728155339805825	0.00901234567901235	0	k__Bacteria	p__Chloroflexi	c__Anaerolineae	o__Anaerolineales	f__Anaerolineaceae	uncultured	OTU_3446
NA	Inf	Inf	0	0.00901234567901235	0.00166666666666667	k__Bacteria	p__Firmicutes	c__Clostridia	o__Clostridiales	f__Syntrophomonadaceae	A55_D21	OTU_4188
0.0282645631067961	0.102890946502058	0	0.00247572815533981	0.00901234567901235	0	k__Bacteria	p__Bacteroidetes	c__Sphingobacteriia	o__Sphingobacteriales	f__Saprospiraceae	uncultured	OTU_619
Inf	NA	Inf	0.00558252427184466	0	0.009	k__Bacteria	p__Firmicutes	c__Clostridia	o__Clostridiales	f__Peptococcaceae	uncultured	OTU_1814
Inf	NA	Inf	0.0016504854368932	0	0.009	k__Bacteria	p__Firmicutes	c__Clostridia	o__Clostridiales	f__Christensenellaceae	Christensenellaceae R-7 group	OTU_4352
1.92240594660194	0.184992283950617	0.142708333333333	0.00898058252427185	0.000864197530864198	0.000666666666666667	k__Bacteria	p__Actinobacteria	c__Acidimicrobiia	o__Acidimicrobiales			OTU_21302
Inf	Inf	NA	0.00898058252427185	0.00037037037037037	0	k__Bacteria	p__Spirochaetae	c__Spirochaetes	o__Spirochaetales	f__Spirochaetaceae	uncultured	OTU_2317
0.121335286570537	0.0366961307132247	0	0.00898058252427185	0.00271604938271605	0	k__Bacteria	p__Bacteroidetes	c__Sphingobacteriia	o__Sphingobacteriales	f__Saprospiraceae	CYCU-0281	OTU_640
0.190550670456063	0.128356254092993	0	0.00898058252427184	0.00604938271604938	0	k__Bacteria	p__Firmicutes	c__Clostridia	o__Clostridiales	f__Lachnospiraceae		OTU_846
0.123674383868559	0.0376068376068376	0	0.00893203883495146	0.00271604938271605	0	k__Bacteria	p__Proteobacteria	c__Betaproteobacteria	o__Burkholderiales	f__Comamonadaceae		OTU_696
Inf	Inf	Inf	0.00310679611650485	0.00888888888888889	0.000666666666666667	k__Bacteria	p__Firmicutes	c__Clostridia	o__Clostridiales	f__Ruminococcaceae	Pseudobacteroides	OTU_2400
2.58944432968395	0.32387706855792	0	0.00888349514563107	0.00111111111111111	0	k__Bacteria	p__Proteobacteria	c__Alphaproteobacteria	o__Rhizobiales	f__Xanthobacteraceae	Variibacter	OTU_1559
40.3462783171521	3.38271604938272	4.56666666666667	0.00883495145631068	0.000740740740740741	0.001	k__Bacteria	p__Proteobacteria	c__Deltaproteobacteria	o__Bdellovibrionales	f__Bacteriovoracaceae	uncultured	OTU_14044
13.5561719833565	0	0	0.00878640776699029	0	0	k__Bacteria	p__Firmicutes	c__Clostridia	o__Clostridiales	f__Lachnospiraceae		OTU_2402
1.33652399835909	0.413145539906103	0.101408450704225	0.00878640776699029	0.00271604938271605	0.000666666666666667	k__Bacteria	p__Chloroflexi	c__Anaerolineae	o__Anaerolineales	f__Anaerolineaceae	T78	OTU_39219
0.272338883275491	0.0420926205239931	0.0103318250377074	0.00878640776699029	0.00135802469135802	0.000333333333333333	k__Bacteria	p__Proteobacteria	c__Alphaproteobacteria	o__DB1-14	f__		OTU_514
0.785126752966559	1.66786694101509	0	0.00412621359223301	0.00876543209876543	0	k__Bacteria	p__Chloroflexi	c__TK10	o__	f__		OTU_1528
0.380519887253367	1.52688172043011	0	0.00218446601941748	0.00876543209876543	0	k__Bacteria	p__Actinobacteria	c__Actinobacteria	o__Propionibacteriales	f__Propionibacteriaceae	Micropruina	OTU_19591
0.209318067535682	0.478431951207516	0	0.00383495145631068	0.00876543209876543	0	k__Bacteria	p__Actinobacteria	c__Actinobacteria	o__Micrococcales	f__Intrasporangiaceae	Tetrasphaera	OTU_33434
0.0110173068805403	0.0342995169082126	0	0.00281553398058252	0.00876543209876543	0	k__Bacteria	p__Firmicutes	c__Clostridia	o__Clostridiales	f__Lachnospiraceae	Lachnospiraceae ND3007 group	OTU_477
1.64816378218658	2.6105743424584	0	0.00553398058252427	0.00876543209876543	0	k__Bacteria	p__Proteobacteria	c__Betaproteobacteria	o__Rhodocyclales	f__Rhodocyclaceae		OTU_48564
0.0671766205746788	0.404331379640022	0.0307519640852974	0.00145631067961165	0.00876543209876543	0.000666666666666667	k__Bacteria	p__Saccharibacteria	c__	o__	f__		OTU_868
1.06882801664355	0.135912698412698	0	0.0087378640776699	0.00111111111111111	0	k__Bacteria	p__Proteobacteria	c__Gammaproteobacteria	o__Cellvibrionales	f__Spongiibacteraceae	BD1-7 clade	OTU_2863
19.8406148867314	NA	NA	0.00868932038834951	0	0	k__Bacteria	p__Bacteroidetes	c__vadinHA17	o__vadinHA17	f__		OTU_11408
Inf	NA	NA	0.00868932038834951	0	0	k__Bacteria						OTU_3697
1.98406148867314	0.225514403292181	0	0.00868932038834951	0.000987654320987654	0	k__Bacteria	p__Proteobacteria	c__Alphaproteobacteria	o__Rhizobiales	f__Hyphomicrobiaceae	Hyphomicrobium	OTU_6686
4.76618122977346	0.845679012345679	19.7888888888889	0.0020873786407767	0.00037037037037037	0.00866666666666667	k__Bacteria	p__Bacteroidetes	c__Bacteroidia	o__Bacteroidales	f__Rikenellaceae	Rikenellaceae RC9 gut group	OTU_1002
Inf	Inf	Inf	0.00776699029126214	0.00333333333333333	0.00866666666666667	k__Bacteria	p__Firmicutes	c__Clostridia	o__Clostridiales	f__Lachnospiraceae		OTU_2647
Inf	Inf	Inf	0.000145631067961165	0.000864197530864198	0.00866666666666667	k__Bacteria	p__Firmicutes	c__Clostridia	o__Clostridiales	f__Peptococcaceae	Dehalobacterium	OTU_5139
NA	1.33333333333333	46.8	0	0.000246913580246914	0.00866666666666667	k__Bacteria	p__Firmicutes	c__OPB54	o__	f__		OTU_8057
Inf	Inf	NA	0.00247572815533981	0.00864197530864197	0	k__Bacteria	p__Firmicutes	c__Clostridia	o__Clostridiales	f__Syntrophomonadaceae		OTU_2718
0.0159309124068015	0.128913443830571	0	0.00106796116504854	0.00864197530864197	0	k__Bacteria	p__Firmicutes	c__Bacilli	o__Lactobacillales	f__Enterococcaceae	Enterococcus	OTU_3248
0.207652769845802	0.366013071895425	0	0.00490291262135922	0.00864197530864197	0	k__Bacteria	p__Proteobacteria	c__Alphaproteobacteria	o__Rhodobacterales	f__Rhodobacteraceae		OTU_36177
NA	59.1975308641975	NA	0	0.00864197530864197	0	k__Bacteria	p__Dictyoglomi	c__Dictyoglomia	o__Dictyoglomales	f__Dictyoglomaceae	Dictyoglomus	OTU_4764
0.111572705727332	0.0159411689414831	0	0.00864077669902913	0.00123456790123457	0	k__Bacteria	p__Proteobacteria	c__Alphaproteobacteria	o__Rhodobacterales	f__Rhodobacteraceae		OTU_16762
0.851644897674094	0.267696953548272	0	0.00864077669902913	0.00271604938271605	0	k__Bacteria	p__Proteobacteria	c__Alphaproteobacteria	o__Rhizobiales	f__Phyllobacteriaceae		OTU_49510
Inf	NA	Inf	0.00859223300970874	0	0.000666666666666667	k__Bacteria						OTU_1737
2.40231820883693	0.0690350214159738	0	0.00859223300970874	0.000246913580246914	0	k__Bacteria	p__Proteobacteria	c__Gammaproteobacteria	o__Xanthomonadales	f__Xanthomonadales Incertae Sedis	Acidibacter	OTU_1969
39.2378640776699	0	0	0.00859223300970874	0	0	k__Bacteria	p__Firmicutes	c__Clostridia	o__Clostridiales	f__Syntrophomonadaceae		OTU_2934
0.146775052659613	0.0590499060989502	0.0113881961762261	0.00859223300970874	0.00345679012345679	0.000666666666666667	k__Bacteria	p__Chlorobi	c__Ignavibacteria	o__Ignavibacteriales	f__BSV26		OTU_959
Inf	NA	NA	0.00854368932038835	0	0	k__Bacteria	p__Spirochaetae	c__Spirochaetes	o__Spirochaetales	f__Spirochaetaceae	uncultured	OTU_1279
0.562733383121733	0.520417853751187	0	0.00854368932038835	0.00790123456790123	0	k__Bacteria	p__Chloroflexi	c__Chloroflexia	o__Chloroflexales	f__Roseiflexaceae		OTU_1628
117.04854368932	NA	NA	0.00854368932038835	0	0	k__Bacteria	p__Bacteroidetes	c__Bacteroidia				OTU_1696
1.26399787205745	0.328767123287671	0	0.00854368932038835	0.00222222222222222	0	k__Bacteria	p__Firmicutes	c__Clostridia	o__Clostridiales	f__Lachnospiraceae		OTU_1763
0.20504854368932	0.198518518518519	0.008	0.00854368932038835	0.0082716049382716	0.000333333333333333	k__Bacteria	p__Actinobacteria	c__Actinobacteria	o__Corynebacteriales	f__Nocardiaceae	Millisia	OTU_701
0.245778809624314	0.253703703703704	0.00992753623188406	0.00825242718446602	0.00851851851851852	0.000333333333333333	k__Bacteria	p__Chloroflexi	c__Caldilineae	o__Caldilineales	f__Caldilineaceae	Candidatus Defluviifilum	OTU_975
10.5803177405119	0.461279461279461	0	0.00849514563106796	0.00037037037037037	0	k__Bacteria	p__Chloroflexi	c__Anaerolineae	o__Anaerolineales	f__Anaerolineaceae	Anaerolinea	OTU_1123
58.1917475728155	4.22839506172839	9.13333333333333	0.00849514563106796	0.000617283950617284	0.00133333333333333	k__Bacteria	p__Bacteroidetes	c__Bacteroidia	o__Bacteroidales	f__Porphyromonadaceae		OTU_1681
Inf	Inf	NA	0.00849514563106796	0.000123456790123457	0	k__Bacteria	p__Firmicutes	c__Clostridia	o__Clostridiales	f__Christensenellaceae	Christensenellaceae R-7 group	OTU_4230
0.247624457756662	0.0611767796164959	0.0194326241134752	0.00849514563106796	0.00209876543209877	0.000666666666666667	k__Bacteria	p__Bacteroidetes	c__Sphingobacteriia	o__Sphingobacteriales	f__Saprospiraceae	uncultured	OTU_809
0.380652784874808	0.150219298245614	0	0.00844660194174757	0.00333333333333333	0	k__Bacteria	p__Planctomycetes	c__Planctomycetacia	o__Planctomycetales	f__Planctomycetaceae	Planctomyces	OTU_15205
0.401800161812298	0.0411093964334705	0	0.00844660194174757	0.000864197530864198	0	k__Bacteria	p__Proteobacteria	c__Betaproteobacteria	o__Nitrosomonadales	f__Nitrosomonadaceae	Nitrosomonas	OTU_21596
91.2233009708738	NA	25.2	0.00844660194174757	0	0.00233333333333333	k__Bacteria	p__Firmicutes	c__Clostridia	o__Clostridiales	f__Christensenellaceae	Christensenellaceae R-7 group	OTU_3954
0.058502753590466	0.021377123669001	0	0.00844660194174757	0.00308641975308642	0	k__Bacteria	p__Bacteroidetes	c__Sphingobacteriia	o__Sphingobacteriales	f__Saprospiraceae	CYCU-0281	OTU_431
1.37422771403354	0.626262626262626	0	0.00839805825242718	0.00382716049382716	0	k__Bacteria	p__Actinobacteria	c__Actinobacteria	o__Micrococcales	f__Bogoriellaceae	Georgenia	OTU_1766
115.053398058252	1.69135802469136	NA	0.00839805825242718	0.000123456790123457	0	k__Bacteria	p__Firmicutes	c__Clostridia	o__Clostridiales	f__Caldicoprobacteraceae	Caldicoprobacter	OTU_2827
0.599766990291262	0.725333333333333	0	0.00694174757281553	0.00839506172839506	0	k__Bacteria	p__Actinobacteria	c__Actinobacteria	o__Propionibacteriales	f__Propionibacteriaceae	Propioniciclava	OTU_1052
0.246209460855195	0.489414236931967	0	0.00422330097087379	0.00839506172839506	0	k__Bacteria	p__Chloroflexi	c__Caldilineae	o__Caldilineales	f__Caldilineaceae	Candidatus Defluviifilum	OTU_16785
0.522145550830458	0.950515253545557	0.0377410468319559	0.00461165048543689	0.00839506172839506	0.000333333333333333	k__Bacteria	p__Actinobacteria	c__Actinobacteria	o__Propionibacteriales	f__Nocardioidaceae	Nocardioides	OTU_2319
0.629840091376356	0.676543209876543	0	0.00781553398058252	0.00839506172839506	0	k__Bacteria	p__Proteobacteria	c__Alphaproteobacteria	o__Rhizobiales	f__Rhizobiales Incertae Sedis	Phreatobacter	OTU_42552
0.114058457360965	0.303462653506629	0.0120492524186456	0.00315533980582524	0.00839506172839506	0.000333333333333333	k__Bacteria	p__Saccharibacteria					OTU_45435
0.484696396248149	0.258003766478343	0	0.0083495145631068	0.00444444444444444	0	k__Bacteria	p__Planctomycetes	c__Planctomycetacia	o__Planctomycetales	f__Planctomycetaceae	Pirellula	OTU_1025
45.0873786407767	1.33333333333333	NA	0.0083495145631068	0.000246913580246914	0	k__Bacteria	p__Spirochaetae	c__Spirochaetes	o__Spirochaetales	f__Spirochaetaceae	Treponema 2	OTU_1754
0.181281061037342	0.0294848467061885	0	0.0083495145631068	0.00135802469135802	0	k__Bacteria	p__Bacteroidetes	c__Sphingobacteriia	o__Sphingobacteriales	f__Saprospiraceae	CYCU-0281	OTU_782
78.1165048543689	0	90	0.00723300970873786	0	0.00833333333333333	k__Bacteria	p__Firmicutes	c__Clostridia	o__Thermoanaerobacterales	f__Thermoanaerobacteraceae	Gelria	OTU_2158
0.758155339805825	0.451028806584362	0	0.00830097087378641	0.00493827160493827	0	k__Bacteria	p__Chloroflexi	c__Caldilineae	o__Caldilineales	f__Caldilineaceae	Candidatus Defluviifilum	OTU_1335
0.0174417286842205	0.000518806744487678	0.0021011673151751	0.00830097087378641	0.000246913580246914	0.001	k__Bacteria	p__Proteobacteria	c__Epsilonproteobacteria	o__Campylobacterales	f__Campylobacteraceae	Arcobacter	OTU_144
0.092083644510829	0.871699905033238	0	0.00087378640776699	0.0082716049382716	0	k__Bacteria	p__Saccharibacteria	c__	o__	f__		OTU_1308
0.0540689872918147	0.153551473786343	0.0247515808491418	0.0029126213592233	0.0082716049382716	0.00133333333333333	k__Bacteria	p__Chloroflexi	c__Anaerolineae	o__Anaerolineales	f__Anaerolineaceae	Anaerolinea	OTU_1425
0.477710925748667	0.798035124326204	0	0.00495145631067961	0.0082716049382716	0	k__Bacteria	p__Proteobacteria	c__Alphaproteobacteria	o__Rhizobiales	f__Phyllobacteriaceae		OTU_15872
0.154641335475309	0.321342925659472	0.0258992805755396	0.00398058252427184	0.0082716049382716	0.000666666666666667	k__Bacteria	p__Actinobacteria	c__Actinobacteria	o__Propionibacteriales	f__Propionibacteriaceae	Propioniciclava	OTU_16601
Inf	Inf	NA	0.0000485436893203884	0.0082716049382716	0	k__Bacteria	p__Chloroflexi	c__Anaerolineae	o__Anaerolineales	f__Anaerolineaceae		OTU_3721
113.058252427184	NA	NA	0.00825242718446602	0	0	k__Bacteria	p__Spirochaetae	c__Spirochaetes	o__Spirochaetales	f__Leptospiraceae	uncultured	OTU_4853
Inf	NA	NA	0.00820388349514563	0	0	k__Bacteria	p__Chloroflexi	c__Anaerolineae	o__Anaerolineales	f__Anaerolineaceae	T78	OTU_3174
Inf	NA	NA	0.00815533980582524	0	0	k__Bacteria	p__Spirochaetae	c__Spirochaetes	o__Spirochaetales	f__PL-11B10		OTU_2297
Inf	NA	NA	0.00815533980582524	0	0	k__Bacteria	p__Cloacimonetes	c__PBS-18	o__	f__		OTU_2825
2.66019417475728	0.120811287477954	0	0.00815533980582524	0.00037037037037037	0	k__Bacteria	p__Proteobacteria	c__Alphaproteobacteria	o__Sphingomonadales	f__Sphingomonadaceae		OTU_37406
0.0826976421636616	0.261904761904762	0	0.00257281553398058	0.00814814814814815	0	k__Bacteria	p__Proteobacteria	c__Alphaproteobacteria	o__Rhodobacterales	f__Rhodobacteraceae		OTU_1380
0.466948977483991	2.37509850275808	0	0.00160194174757282	0.00814814814814815	0	k__Bacteria	p__Saccharibacteria	c__	o__	f__		OTU_2700
0.272065313327449	0.724867724867725	0	0.00305825242718447	0.00814814814814815	0	k__Bacteria	p__Proteobacteria	c__Betaproteobacteria	o__Rhodocyclales	f__Rhodocyclaceae		OTU_27734
Inf	Inf	Inf	0.00145631067961165	0.00814814814814815	0.000333333333333333	k__Bacteria	p__Atribacteria	c__Atribacteria Incertae Sedis	o__Unknown Order	f__Caldatribacteriaceae	HAW-R60	OTU_3371
0.723723089911355	0.956521739130435	0	0.00616504854368932	0.00814814814814815	0	k__Bacteria	p__Proteobacteria	c__Alphaproteobacteria	o__Rhizobiales	f__Bradyrhizobiaceae	Bosea	OTU_3465
Inf	NA	Inf	0.00810679611650486	0	0.000333333333333333	k__Bacteria						OTU_3832
0.711816244376036	0.249322493224932	0.0585365853658537	0.00810679611650485	0.00283950617283951	0.000666666666666667	k__Bacteria	p__Proteobacteria	c__Alphaproteobacteria	o__Caulobacterales	f__Caulobacteraceae	Phenylobacterium	OTU_1784
Inf	NA	NA	0.00810679611650485	0	0	k__Bacteria	p__Microgenomates	c__	o__	f__		OTU_2246
4.27165795369679	1.10588793922127	0	0.00810679611650485	0.00209876543209877	0	k__Bacteria	p__Proteobacteria	c__Alphaproteobacteria	o__Rhizobiales	f__Phyllobacteriaceae	CD04	OTU_2253
0.107164501907286	0.0669114647082823	0.00440636474908201	0.00810679611650485	0.00506172839506173	0.000333333333333333	k__Bacteria	p__Proteobacteria	c__Alphaproteobacteria	o__Rhodobacterales	f__Rhodobacteraceae	Amaricoccus	OTU_459
0.392875652143869	0.32502965599051	0.0162514827995255	0.00805825242718447	0.00666666666666667	0.000333333333333333	k__Bacteria	p__Proteobacteria	c__Alphaproteobacteria	o__Rhizobiales	f__Hyphomicrobiaceae		OTU_15115
Inf	Inf	NA	0.00805825242718447	0.000123456790123457	0	k__Bacteria	p__Proteobacteria	c__Deltaproteobacteria	o__Syntrophobacterales	f__Syntrophobacteraceae	Syntrophobacter	OTU_2044
0.426247329159951	0.124076457409791	0.0176319176319176	0.00805825242718447	0.00234567901234568	0.000333333333333333	k__Bacteria	p__Proteobacteria	c__Alphaproteobacteria	o__Rhodobacterales	f__Rhodobacteraceae		OTU_56429
0.292058355165151	0.134234763864394	0	0.00805825242718447	0.0037037037037037	0	k__Bacteria	p__Planctomycetes	c__Planctomycetacia	o__Planctomycetales	f__Planctomycetaceae	Pirellula	OTU_774
0.104372080138013	0.142591791964901	0	0.00587378640776699	0.00802469135802469	0	k__Bacteria	p__Chloroflexi	c__Anaerolineae	o__Anaerolineales	f__Anaerolineaceae	uncultured	OTU_1411
Inf	Inf	NA	0.000145631067961165	0.00802469135802469	0	k__Bacteria	p__Firmicutes	c__OPB54	o__Hydrogenisporales	f__Hydrogenisporaceae	Hydrogenispora	OTU_2876
Inf	Inf	NA	0.0000485436893203884	0.00802469135802469	0	k__Bacteria	p__Hydrogenedentes	c__	o__	f__		OTU_4038
0.0235297321586623	0.0607760635811127	0	0.00310679611650485	0.00802469135802469	0	k__Bacteria	p__Firmicutes	c__Clostridia	o__Clostridiales	f__Ruminococcaceae	Ruminococcus 2	OTU_56482
109.733009708738	NA	NA	0.00800970873786408	0	0	k__Bacteria	p__Bacteroidetes	c__Bacteroidia	o__Bacteroidales	f__Porphyromonadaceae	uncultured	OTU_2062
1.08131067961165	0.183333333333333	0	0.00800970873786408	0.00135802469135802	0	k__Bacteria	p__Bacteroidetes	c__Bacteroidia	o__Bacteroidales	f__Porphyromonadaceae	Macellibacteroides	OTU_22965
0.268953455168475	0.0870551924473493	0	0.00800970873786408	0.00259259259259259	0	k__Bacteria	p__Proteobacteria	c__Betaproteobacteria	o__Rhodocyclales	f__Rhodocyclaceae	Propionivibrio	OTU_794
NA	NA	43.2	0	0	0.008	k__Bacteria	p__Spirochaetae	c__Spirochaetes	o__Spirochaetales	f__PL-11B10		OTU_5373
36.3559870550162	NA	NA	0.00796116504854369	0	0	k__Bacteria	p__Proteobacteria	c__Deltaproteobacteria	o__Deltaproteobacteria Incertae Sedis	f__Syntrophorhabdaceae	Syntrophorhabdus	OTU_3567
0.146225480483456	0.106575963718821	0	0.00796116504854369	0.00580246913580247	0	k__Bacteria	p__Proteobacteria	c__Betaproteobacteria	o__Burkholderiales	f__Comamonadaceae		OTU_42740
0.32274414620217	0.795933188090051	0	0.00320388349514563	0.00790123456790123	0	k__Bacteria	p__Actinobacteria					OTU_23569
0.0671447770004647	0.110392410521777	0	0.00480582524271845	0.00790123456790123	0	k__Bacteria	p__Firmicutes	c__Clostridia	o__Clostridiales	f__Ruminococcaceae	Ruminococcaceae UCG-014	OTU_700
2.40855418525321	2.92559225892559	0	0.00650485436893204	0.00790123456790123	0	k__Bacteria	p__Proteobacteria	c__Alphaproteobacteria	o__Rhodospirillales	f__Acetobacteraceae		OTU_866
0.218603919453434	0.501143118427069	0.021141975308642	0.00344660194174757	0.00790123456790123	0.000333333333333333	k__Bacteria	p__Saccharibacteria					OTU_934
3.71509876129896	1.34142188165177	0	0.00786407766990291	0.00283950617283951	0	k__Bacteria	p__Proteobacteria	c__Betaproteobacteria	o__Burkholderiales	f__Burkholderiaceae	Limnobacter	OTU_10392
0.353238898615311	0.0166363084395871	0	0.00786407766990291	0.00037037037037037	0	k__Bacteria	p__Bacteroidetes	c__Sphingobacteriia	o__Sphingobacteriales	f__Chitinophagaceae	uncultured	OTU_989
Inf	NA	NA	0.00786407766990291	0	0	k__Bacteria	p__Proteobacteria	c__Deltaproteobacteria	o__Syntrophobacterales	f__Syntrophaceae	uncultured	OTU_3009
0.360514530417443	0.0512532734754957	0	0.00781553398058252	0.00111111111111111	0	k__Bacteria	p__Proteobacteria	c__Gammaproteobacteria	o__Cellvibrionales	f__Spongiibacteraceae	BD1-7 clade	OTU_1118
53.5364077669903	NA	NA	0.00781553398058252	0	0	k__Bacteria	p__Chloroflexi	c__Anaerolineae	o__Anaerolineales	f__Anaerolineaceae		OTU_2354
0.413871411308805	0.457319980925131	0	0.00703883495145631	0.00777777777777778	0	k__Bacteria						OTU_1014
0.730732350473451	1.31550068587106	0.0563786008230453	0.00432038834951456	0.00777777777777778	0.000333333333333333	k__Bacteria	p__Actinobacteria	c__Acidimicrobiia	o__Acidimicrobiales	f__Microthricaceae	Candidatus Microthrix	OTU_15319
0.37733250705777	0.0419840644426933	0	0.00776699029126214	0.000864197530864198	0	k__Bacteria	p__Proteobacteria	c__Gammaproteobacteria	o__Xanthomonadales	f__Competibacteraceae	CPB_C22&F32	OTU_1919
1.06407766990291	0.270617283950617	0.0456666666666667	0.00776699029126214	0.00197530864197531	0.000333333333333333	k__Bacteria	p__Actinobacteria	c__Acidimicrobiia	o__Acidimicrobiales			OTU_1990
Inf	Inf	NA	0.00776699029126214	0.000246913580246914	0	k__Bacteria	p__Spirochaetae	c__Spirochaetes	o__Spirochaetales	f__Spirochaetaceae	uncultured	OTU_2216
Inf	Inf	NA	0.00776699029126214	0.000246913580246914	0	k__Bacteria	p__Proteobacteria	c__Deltaproteobacteria	o__Syntrophobacterales	f__Syntrophobacteraceae	Syntrophobacter	OTU_2308
53.2038834951456	47.358024691358	NA	0.00776699029126214	0.00691358024691358	0	k__Bacteria	p__Microgenomates	c__	o__	f__		OTU_35960
0.311925423146318	0.00997851342000801	0	0.00771844660194175	0.000246913580246914	0	k__Bacteria	p__Gemmatimonadetes	c__Gemmatimonadetes	o__Gemmatimonadales	f__Gemmatimonadaceae	Skagen138	OTU_1130
Inf	Inf	Inf	0.00771844660194175	0.000123456790123457	0.000333333333333333	k__Bacteria	p__Proteobacteria	c__Deltaproteobacteria	o__Syntrophobacterales	f__Syntrophaceae	Smithella	OTU_11599
0.320612397311426	0.0769230769230769	0	0.00771844660194175	0.00185185185185185	0	k__Bacteria	p__Firmicutes	c__Negativicutes	o__Selenomonadales	f__Acidaminococcaceae	uncultured	OTU_1440
4.80648720211827	3.84399551066218	NA	0.00771844660194175	0.00617283950617284	0	k__Bacteria	p__Proteobacteria	c__Alphaproteobacteria	o__Rhizobiales	f__Phyllobacteriaceae		OTU_17235
83.3592233009709	10.6666666666667	NA	0.00771844660194175	0.000987654320987654	0	k__Bacteria	p__Firmicutes	c__Clostridia	o__Clostridiales	f__Lachnospiraceae	Lachnospiraceae AC2044 group	OTU_1982
Inf	Inf	NA	0.00766990291262136	0.000123456790123457	0	k__Bacteria	p__Tenericutes	c__Mollicutes	o__Acholeplasmatales	f__Acholeplasmataceae	Acholeplasma	OTU_2173
10.5077669902913	NA	NA	0.00766990291262136	0	0	k__Bacteria	p__Chloroflexi	c__Anaerolineae	o__Anaerolineales	f__Anaerolineaceae	Anaerolinea	OTU_2200
105.077669902913	NA	NA	0.00766990291262136	0	0	k__Bacteria	p__Chloroflexi	c__Anaerolineae	o__Anaerolineales	f__Anaerolineaceae	Anaerolinea	OTU_2262
Inf	Inf	Inf	0.00766990291262136	0.000123456790123457	0.000333333333333333	k__Bacteria	p__Firmicutes	c__Clostridia	o__Clostridiales	f__Christensenellaceae	Christensenellaceae R-7 group	OTU_3092
0.144535997115423	0.0465297943518943	0	0.00766990291262136	0.00246913580246914	0	k__Bacteria	p__Bacteroidetes	c__Sphingobacteriia	o__Sphingobacteriales	f__Saprospiraceae	CYCU-0281	OTU_42572
Inf	NA	Inf	0.0012621359223301	0	0.00766666666666667	k__Bacteria	p__Chloroflexi	c__Anaerolineae	o__Anaerolineales	f__Anaerolineaceae		OTU_5676
1.48596783980583	1.63850308641975	0.0713541666666667	0.00694174757281553	0.00765432098765432	0.000333333333333333	k__Bacteria	p__Proteobacteria	c__Alphaproteobacteria	o__Rhizobiales	f__Hyphomicrobiaceae	Hyphomicrobium	OTU_20565
0.189037770980184	0.359123964146795	0	0.00402912621359223	0.00765432098765432	0	k__Bacteria	p__Verrucomicrobia	c__Verrucomicrobiae	o__Verrucomicrobiales	f__DEV007		OTU_2349
0.449375866851595	0.843537414965986	0	0.00407766990291262	0.00765432098765432	0	k__Bacteria	p__Proteobacteria	c__Alphaproteobacteria	o__Rhodobacterales	f__Rhodobacteraceae		OTU_28624
1.51355875460328	3.61600681140911	0	0.00320388349514563	0.00765432098765432	0	k__Bacteria	p__Proteobacteria	c__Gammaproteobacteria	o__Run-SP154	f__Run-SP154	QEEB1BB10	OTU_36202
82.3106796116505	NA	NA	0.00762135922330097	0	0	k__Bacteria	p__Chloroflexi	c__Anaerolineae	o__Anaerolineales	f__Anaerolineaceae	Pelolinea	OTU_2347
Inf	NA	NA	0.00762135922330097	0	0	k__Bacteria	p__Bacteroidetes	c__Sphingobacteriia	o__Sphingobacteriales	f__WCHB1-69		OTU_8012
1.78875125544024	0.554065559812686	0	0.00757281553398058	0.00234567901234568	0	k__Bacteria	p__Actinobacteria	c__Acidimicrobiia	o__Acidimicrobiales	f__uncultured		OTU_1469
1.36509964230966	0.734405458089669	NA	0.00757281553398058	0.00407407407407407	0	k__Bacteria	p__Chloroflexi	c__Caldilineae	o__Caldilineales	f__Caldilineaceae	uncultured	OTU_1572
1.957501373878	0.287211740041929	0	0.00757281553398058	0.00111111111111111	0	k__Bacteria	p__Planctomycetes	c__Planctomycetacia	o__Planctomycetales	f__Planctomycetaceae	uncultured	OTU_2729
0.111511789181692	0.258201058201058	0	0.00325242718446602	0.00753086419753086	0	k__Bacteria	p__Actinobacteria	c__Coriobacteriia	o__Coriobacteriales	f__Coriobacteriaceae	Senegalimassilia	OTU_3816
Inf	NA	NA	0.00752427184466019	0	0	k__Bacteria	p__Hydrogenedentes	c__	o__	f__		OTU_2390
0.169296116504854	0.1	0.0075	0.00752427184466019	0.00444444444444444	0.000333333333333333	k__Bacteria	p__Firmicutes	c__Clostridia	o__Clostridiales	f__Clostridiaceae 1	Proteiniclasticum	OTU_763
0.426739482200647	0.162088477366255	0.0380555555555556	0.00747572815533981	0.00283950617283951	0.000666666666666667	k__Bacteria	p__Proteobacteria	c__Alphaproteobacteria				OTU_20447
0.0839270936358315	0.0124740124740125	0	0.00747572815533981	0.00111111111111111	0	k__Bacteria	p__Proteobacteria	c__Gammaproteobacteria	o__Thiotrichales	f__Thiotrichaceae	Thiothrix	OTU_56636
101.752427184466	NA	4.56666666666667	0.00742718446601942	0	0.000333333333333333	k__Bacteria	p__Bacteroidetes	c__Bacteroidia	o__Bacteroidales	f__Porphyromonadaceae	uncultured	OTU_2620
1.64116818039461	0.300079649542015	0	0.00742718446601942	0.00135802469135802	0	k__Bacteria	p__Chloroflexi	c__Thermomicrobia	o__JG30-KF-CM45	f__		OTU_29770
50.876213592233	3.38271604938272	NA	0.00742718446601942	0.000493827160493827	0	k__Bacteria	p__Chloroflexi	c__Anaerolineae	o__Anaerolineales	f__Anaerolineaceae	A6	OTU_3535
0.813156330493362	1.63265306122449	0	0.00368932038834951	0.00740740740740741	0	k__Bacteria	p__Actinobacteria	c__Actinobacteria	o__PeM15	f__PeM15		OTU_2710
0.0409924487594391	0.329218106995885	0	0.000922330097087379	0.00740740740740741	0	k__Bacteria	p__Actinobacteria	c__Actinobacteria	o__Actinomycetales	f__Actinomycetaceae		OTU_2857
0.128594980765708	0.50314465408805	0	0.00189320388349515	0.00740740740740741	0	k__Bacteria	p__Actinobacteria	c__Actinobacteria	o__Micrococcales	f__Micrococcaceae	Kocuria	OTU_2977
0.00371824003305102	0.189125295508274	0.0170212765957447	0.000145631067961165	0.00740740740740741	0.000666666666666667	k__Bacteria	p__Proteobacteria	c__Betaproteobacteria	o__Rhodocyclales	f__Rhodocyclaceae	Thauera	OTU_33956
0.427095395029839	0.931022765885151	0.0837920489296636	0.00339805825242718	0.00740740740740741	0.000666666666666667	k__Bacteria	p__Proteobacteria	c__Alphaproteobacteria	o__Rhizobiales	f__Meganemaceae	Meganema	OTU_9514
0.24898369123344	0.0958158486894119	0	0.00737864077669903	0.00283950617283951	0	k__Bacteria	p__Acidobacteria	c__Acidobacteria	o__Subgroup 4	f__11-24		OTU_1096
0.132834925940574	0.0155578267711426	0.0180026281208936	0.00737864077669903	0.000864197530864198	0.001	k__Bacteria	p__Bacteroidetes	c__Sphingobacteriia	o__Sphingobacteriales	f__Chitinophagaceae	uncultured	OTU_1116
0.856672700345565	0.0573341703285206	0	0.00737864077669903	0.000493827160493827	0	k__Bacteria	p__Proteobacteria	c__Betaproteobacteria	o__Hydrogenophilales	f__Hydrogenophilaceae	uncultured	OTU_1561
15.9378640776699	NA	NA	0.00737864077669903	0	0	k__Bacteria	p__Spirochaetae	c__Spirochaetes	o__Spirochaetales	f__Leptospiraceae	uncultured	OTU_2362
0.240684234858992	0.0483245149911817	0	0.00737864077669903	0.00148148148148148	0	k__Bacteria	p__Planctomycetes	c__Planctomycetacia	o__Planctomycetales	f__Planctomycetaceae	Gemmata	OTU_847
1.10679611650485	0.0185185185185185	0	0.00737864077669903	0.000123456790123457	0	k__Bacteria	p__Bacteroidetes	c__Bacteroidia	o__Bacteroidales	f__Prevotellaceae		OTU_1337
Inf	NA	Inf	0.000145631067961165	0	0.00733333333333333	k__Bacteria	p__Firmicutes	c__Clostridia	o__Clostridiales	f__Ruminococcaceae		OTU_4637
NA	NA	Inf	0	0	0.00733333333333333	k__Bacteria						OTU_8404
Inf	NA	NA	0.00733009708737864	0	0	k__Bacteria						OTU_1106
Inf	NA	NA	0.00733009708737864	0	0	k__Bacteria	p__Proteobacteria	c__Deltaproteobacteria	o__Myxococcales	f__Phaselicystidaceae	Phaselicystis	OTU_2186
1.10354208897898	0.148690815357482	NA	0.00733009708737864	0.000987654320987654	0	k__Bacteria	p__Proteobacteria	c__Betaproteobacteria	o__SC-I-84	f__		OTU_22718
Inf	NA	NA	0.00733009708737864	0	0	k__Bacteria	p__Bacteroidetes	c__Bacteroidia	o__Bacteroidia Incertae Sedis	f__Draconibacteriaceae	uncultured	OTU_2471
Inf	Inf	NA	0.00733009708737864	0.000123456790123457	0	k__Bacteria						OTU_36974
0.200125274036956	0.211469534050179	0	0.00689320388349515	0.00728395061728395	0	k__Bacteria	p__Firmicutes	c__Clostridia	o__Clostridiales	f__Eubacteriaceae	Eubacterium	OTU_1074
Inf	Inf	NA	0.00300970873786408	0.00728395061728395	0	k__Bacteria	p__Armatimonadetes	c__Chthonomonadetes	o__Chthonomonadales	f__		OTU_1948
0.29870824419944	0.845679012345679	0	0.00257281553398058	0.00728395061728395	0	k__Bacteria	p__Proteobacteria	c__Betaproteobacteria	o__Burkholderiales	f__Comamonadaceae		OTU_27898
0.318951852585694	1.01826656588561	0	0.00228155339805825	0.00728395061728395	0	k__Bacteria	p__Proteobacteria	c__Betaproteobacteria	o__Burkholderiales	f__Comamonadaceae		OTU_60502
0.57004160887656	0.241622574955908	0	0.00728155339805825	0.00308641975308642	0	k__Bacteria	p__Proteobacteria	c__Betaproteobacteria	o__Nitrosomonadales	f__Nitrosomonadaceae	Nitrosomonas	OTU_1239
Inf	NA	NA	0.00728155339805825	0	0	k__Bacteria	p__Proteobacteria	c__Deltaproteobacteria				OTU_2693
1.87239944521498	1.55555555555556	0.171428571428571	0.00728155339805825	0.00604938271604938	0.000666666666666667	k__Bacteria	p__Actinobacteria	c__Actinobacteria	o__Propionibacteriales	f__Propionibacteriaceae	Brooklawnia	OTU_3473
Inf	Inf	Inf	0.00728155339805825	0.000123456790123457	0.00166666666666667	k__Bacteria	p__Firmicutes	c__Clostridia	o__Clostridiales	f__Ruminococcaceae	Acetivibrio	OTU_8747
Inf	NA	NA	0.00728155339805825	0	0	k__Bacteria	p__Verrucomicrobia	c__OPB35 soil group	o__	f__		OTU_3006
Inf	NA	Inf	0.00723300970873786	0	0.000333333333333333	k__Bacteria	p__Gracilibacteria	c__	o__	f__		OTU_1613
99.0922330097087	NA	NA	0.00723300970873786	0	0	k__Bacteria	p__Chloroflexi	c__WCHB1-50	o__WCHB1-50	f__		OTU_2809
0.596941162709089	0.254722594080024	0.0550200803212851	0.00723300970873786	0.00308641975308642	0.000666666666666667	k__Bacteria	p__Chloroflexi	c__TK10	o__mle1-48	f__mle1-48	mle1-48	OTU_37127
Inf	NA	NA	0.00723300970873786	0	0	k__Bacteria	p__Firmicutes	c__Clostridia	o__Clostridiales	f__Ruminococcaceae	Ruminococcus 1	OTU_4419
Inf	NA	NA	0.00718446601941748	0	0	k__Bacteria	p__Cloacimonetes	c__GZKB75	o__	f__		OTU_2584
0.102863463192823	0.489451476793249	0	0.00150485436893204	0.00716049382716049	0	k__Bacteria	p__Actinobacteria	c__Actinobacteria	o__Micrococcales	f__Micrococcaceae	Arthrobacter	OTU_1142
11.9708737864078	98.0987654320988	NA	0.00087378640776699	0.00716049382716049	0	k__Bacteria	p__Actinobacteria	c__Actinobacteria	o__Propionibacteriales	f__Nocardioidaceae	Nocardioides	OTU_39440
0.785126752966559	1.36248285322359	0	0.00412621359223301	0.00716049382716049	0	k__Bacteria	p__Actinobacteria	c__Actinobacteria	o__Frankiales	f__Cryptosporangiaceae	Fodinicola	OTU_836
0.143767846944603	0.0348220769789397	0	0.00713592233009709	0.0017283950617284	0	k__Bacteria	p__Proteobacteria	c__Deltaproteobacteria	o__Myxococcales	f__mle1-27	mle1-27	OTU_1148
0.688465745931902	0.524082768214224	0	0.00713592233009709	0.0054320987654321	0	k__Bacteria	p__Proteobacteria	c__Alphaproteobacteria	o__Rhizobiales	f__Xanthobacteraceae	Pseudolabrys	OTU_1514
Inf	Inf	NA	0.00713592233009709	0.000123456790123457	0	k__Bacteria	p__Firmicutes	c__Clostridia	o__D8A-2	f__MRE50b23	MRE50b23	OTU_2143
Inf	NA	NA	0.00713592233009709	0	0	k__Bacteria	p__Lentisphaerae	c__BS5	o__BS5	f__063F12	030B12	OTU_5107
48.5485436893204	NA	2.28333333333333	0.0070873786407767	0	0.000333333333333333	k__Bacteria	p__Bacteroidetes	c__Bacteroidia	o__Bacteroidales	f__Prevotellaceae	Prevotellaceae UCG-001	OTU_2966
24.1080097087379	0.422839506172839	6.85	0.00703883495145631	0.000123456790123457	0.002	k__Bacteria	p__Bacteroidetes	c__Bacteroidia	o__Bacteroidales	f__M2PB4-65 termite group		OTU_1622
96.4320388349514	NA	NA	0.00703883495145631	0	0	k__Bacteria	p__Armatimonadetes					OTU_1714
0.484583109723374	0.016998573112476	0	0.00703883495145631	0.000246913580246914	0	k__Bacteria	p__Proteobacteria	c__Alphaproteobacteria	o__Rhodobacterales	f__Rhodobacteraceae	Defluviimonas	OTU_24159
48.2160194174757	NA	NA	0.00703883495145631	0	0	k__Bacteria	p__Proteobacteria	c__Deltaproteobacteria	o__Bdellovibrionales	f__Bacteriovoracaceae	uncultured	OTU_7542
96.4320388349514	NA	NA	0.00703883495145631	0	0	k__Bacteria	p__Parcubacteria	c__	o__	f__		OTU_928
NA	Inf	NA	0	0.00703703703703704	0	k__Bacteria	p__Firmicutes	c__Clostridia	o__Thermoanaerobacterales	f__SRB2	1-2B-06	OTU_3593
Inf	Inf	Inf	0.00422330097087379	0.00185185185185185	0.007	k__Bacteria	p__Fibrobacteres	c__Fibrobacteria	o__Fibrobacterales	f__possible family 01		OTU_3093
NA	NA	25.2	0	0	0.007	k__Bacteria	p__Firmicutes	c__OPB54	o__Hydrogenisporales	f__MBA03		OTU_4424
0.41278875125544	0.19683908045977	0	0.00699029126213592	0.00333333333333333	0	k__Bacteria	p__Chloroflexi	c__Caldilineae	o__Caldilineales	f__Caldilineaceae	Candidatus Defluviifilum	OTU_1302
95.7669902912621	NA	NA	0.00699029126213592	0	0	k__Bacteria	p__Firmicutes	c__Clostridia	o__Clostridiales	f__Christensenellaceae	Christensenellaceae R-7 group	OTU_2314
Inf	NA	NA	0.00694174757281553	0	0	k__Bacteria	p__Bacteroidetes	c__Sphingobacteriia	o__Sphingobacteriales	f__WCHB1-69	009E01	OTU_11285
Inf	NA	Inf	0.00694174757281553	0	0.000333333333333333	k__Bacteria	p__Bacteroidetes	c__Bacteroidia	o__Bacteroidales	f__Porphyromonadaceae	Paludibacter	OTU_2260
0.333691023675694	0.0296729478016028	0	0.00694174757281553	0.000617283950617284	0	k__Bacteria	p__Bacteroidetes	c__Sphingobacteriia	o__Sphingobacteriales	f__Saprospiraceae	MK04	OTU_47261
0.223375083376566	0.723023277730657	0	0.00213592233009709	0.00691358024691358	0	k__Bacteria	p__Saccharibacteria	c__	o__	f__		OTU_1626
0.125018670649739	0.574358974358974	0	0.00150485436893204	0.00691358024691358	0	k__Bacteria	p__Actinobacteria	c__Actinobacteria	o__Actinomycetales	f__Actinomycetaceae	Actinomyces	OTU_2268
0.704752934357339	0.706836189423254	0	0.00689320388349515	0.00691358024691358	0	k__Bacteria	p__Chloroflexi	c__Caldilineae	o__Caldilineales	f__Caldilineaceae	Candidatus Defluviifilum	OTU_2832
0.761111111111111	1.05240054869685	0	0.005	0.00691358024691358	0	k__Bacteria	p__Proteobacteria	c__Alphaproteobacteria	o__Rhizobiales	f__Hyphomicrobiaceae	Pedomicrobium	OTU_32440
0.0804542956585455	0.0939203354297694	0	0.00592233009708738	0.00691358024691358	0	k__Bacteria	p__Firmicutes	c__Bacilli	o__Lactobacillales	f__Streptococcaceae	Streptococcus	OTU_843
0.47695400608022	0.205013093901983	0.0230639730639731	0.00689320388349515	0.00296296296296296	0.000333333333333333	k__Bacteria	p__Chloroflexi	c__Anaerolineae	o__Anaerolineales	f__Anaerolineaceae		OTU_1271
Inf	NA	NA	0.00689320388349515	0	0	k__Bacteria	p__Firmicutes	c__Clostridia	o__Clostridiales	f__Christensenellaceae	Christensenellaceae R-7 group	OTU_2816
31.4789644012945	NA	NA	0.00689320388349515	0	0	k__Bacteria	p__Firmicutes	c__Clostridia	o__Clostridiales	f__Christensenellaceae	Christensenellaceae R-7 group	OTU_3362
0.375087378640777	0.0608888888888889	0.0365333333333333	0.00684466019417476	0.00111111111111111	0.000666666666666667	k__Bacteria	p__Planctomycetes	c__Planctomycetacia	o__Planctomycetales	f__Planctomycetaceae	Planctomyces	OTU_1856
0.49878640776699	0.458825847123719	0.024290780141844	0.00684466019417476	0.0062962962962963	0.000333333333333333	k__Bacteria	p__Saccharibacteria					OTU_722
14.7844660194175	NA	NA	0.00684466019417476	0	0	k__Bacteria	p__Lentisphaerae	c__Lentisphaeria	o__Victivallales	f__Victivallaceae	Victivallis	OTU_2801
0.352677258017064	0.0448466142910587	0	0.00679611650485437	0.000864197530864198	0	k__Bacteria	p__Gemmatimonadetes	c__Gemmatimonadetes	o__Gemmatimonadales	f__Gemmatimonadaceae	Skagen138	OTU_1172
0.435078486525724	0.126456674743279	0.0426791277258567	0.00679611650485437	0.00197530864197531	0.000666666666666667	k__Bacteria	p__Proteobacteria	c__Alphaproteobacteria	o__Rhodospirillales	f__Rhodospirillales Incertae Sedis		OTU_1299
24.4660194174757	NA	NA	0.00679611650485437	0	0	k__Bacteria						OTU_2028
Inf	Inf	NA	0.00679611650485437	0.000123456790123457	0	k__Bacteria						OTU_2420
Inf	NA	Inf	0.00679611650485437	0	0.000333333333333333	k__Bacteria	p__Proteobacteria	c__Deltaproteobacteria				OTU_3915
0.183642595890542	0.0133440475320817	0	0.00679611650485437	0.000493827160493827	0	k__Bacteria	p__Acidobacteria	c__Holophagae	o__Subgroup 10	f__ABS-19	Kaga01	OTU_58264
1.79051530993279	0.81315289648623	0	0.00679611650485437	0.00308641975308642	0	k__Bacteria	p__Chloroflexi	c__Caldilineae	o__Caldilineales	f__Caldilineaceae	Candidatus Defluviifilum	OTU_9657
0.471076051779935	1.29200960219479	0	0.00247572815533981	0.00679012345679012	0	k__Bacteria	p__Actinobacteria	c__Actinobacteria	o__Propionibacteriales	f__Propionibacteriaceae	sbr-gs28	OTU_27339
0.219051597476304	0.276037659816097	NA	0.00538834951456311	0.00679012345679012	0	k__Bacteria	p__Proteobacteria	c__Alphaproteobacteria	o__Rhizobiales	f__Phyllobacteriaceae		OTU_29824
0.640643092544758	0.853437535394722	0	0.00509708737864078	0.00679012345679012	0	k__Bacteria	p__Chloroflexi	c__Caldilineae	o__Caldilineales	f__Caldilineaceae	Candidatus Defluviifilum	OTU_3799
0.590043068837141	0.699433769609208	0	0.00572815533980583	0.00679012345679012	0	k__Bacteria	p__Proteobacteria	c__Betaproteobacteria	o__Burkholderiales	f__Comamonadaceae	Alicycliphilus	OTU_42848
NA	Inf	NA	0	0.00679012345679012	0	k__Bacteria	p__Firmicutes	c__OPB54	o__Hydrogenisporales	f__Hydrogenisporaceae		OTU_4926
0.025255007988202	0.588763869354587	NA	0.00029126213592233	0.00679012345679012	0	k__Bacteria	p__Chloroflexi	c__SJA-15	o__C10_SB1A	f__C10_SB1A	Candidatus Amarilinum	OTU_61326
0.144862059021436	0.460518274049627	0	0.00213592233009709	0.00679012345679012	0	k__Bacteria	p__Saccharibacteria	c__	o__	f__		OTU_654
0.160768256648375	0.0235319377348363	0	0.00674757281553398	0.000987654320987654	0	k__Bacteria	p__Bacteroidetes	c__Flavobacteriia	o__Flavobacteriales	f__NS9 Marine group	PHOS-HE28	OTU_1287
0.289516400722796	0.0640261712816918	0	0.00669902912621359	0.00148148148148148	0	k__Bacteria	p__Planctomycetes	c__Planctomycetacia	o__Planctomycetales	f__Planctomycetaceae	Gemmata	OTU_1398
0.72838650023116	0.550362531844013	0	0.00669902912621359	0.00506172839506173	0	k__Bacteria	p__Chloroflexi	c__Caldilineae	o__Caldilineales	f__Caldilineaceae	Candidatus Defluviifilum	OTU_1725
72.3495145631068	2.66666666666667	14.4	0.00669902912621359	0.000246913580246914	0.00133333333333333	k__Bacteria	p__Actinobacteria	c__Actinobacteria	o__Propionibacteriales	f__Nocardioidaceae	Nocardioides	OTU_2993
Inf	Inf	NA	0.00669902912621359	0.00037037037037037	0	k__Bacteria	p__Proteobacteria	c__Deltaproteobacteria	o__Deltaproteobacteria Incertae Sedis	f__Syntrophorhabdaceae	Syntrophorhabdus	OTU_3587
1.33604760413404	2.32258064516129	0	0.00383495145631068	0.00666666666666667	0	k__Bacteria	p__Actinobacteria	c__Actinobacteria	o__Micrococcales	f__Dermatophilaceae	Piscicoccus	OTU_1945
0.158609903725068	0.382147838214784	0	0.00276699029126214	0.00666666666666667	0	k__Bacteria	p__Proteobacteria	c__Betaproteobacteria	o__Rhodocyclales	f__Rhodocyclaceae		OTU_25200
NA	NA	24	0	0	0.00666666666666667	k__Bacteria	p__Firmicutes	c__Clostridia	o__Clostridiales			OTU_4938
NA	Inf	NA	0	0.00666666666666667	0	k__Bacteria	p__Firmicutes	c__Clostridia	o__Clostridiales	f__Ruminococcaceae	Ruminiclostridium 1	OTU_5764
0.718024482904179	1.56521739130435	0.0782608695652174	0.00305825242718447	0.00666666666666667	0.000333333333333333	k__Bacteria	p__Proteobacteria	c__Alphaproteobacteria	o__Rhodobacterales	f__Rhodobacteraceae	Falsirhodobacter	OTU_10158
Inf	NA	Inf	0.000145631067961165	0	0.00666666666666667	k__Bacteria	p__Firmicutes	c__OPB54	o__Hydrogenisporales	f__MBA03		OTU_4017
2.49393203883495	22.8333333333333	5.70833333333333	0.000728155339805825	0.00666666666666667	0.00166666666666667	k__Bacteria	p__Firmicutes	c__Clostridia	o__Clostridiales	f__Clostridiaceae 1	Clostridium sensu stricto 1	OTU_53501
1.15331203146123	0.0214095952492577	0	0.0066504854368932	0.000123456790123457	0	k__Bacteria	p__Acidobacteria	c__Acidobacteria	o__Subgroup 6	f__mb2424		OTU_1822
17.9563106796117	0.333333333333333	NA	0.0066504854368932	0.000123456790123457	0	k__Bacteria	p__Verrucomicrobia	c__OPB35 soil group	o__	f__		OTU_2719
0.0143754576341806	0.00293545886267039	0.00216156516251183	0.0066504854368932	0.00135802469135802	0.001	k__Bacteria	p__Proteobacteria	c__Gammaproteobacteria	o__Xanthomonadales	f__Competibacteraceae	CPB_S60	OTU_337
10.1235167206041	0.563786008230453	0	0.0066504854368932	0.00037037037037037	0	k__Bacteria	p__Acidobacteria	c__Holophagae	o__Subgroup 7	f__		OTU_55170
Inf	NA	Inf	0.0066504854368932	0	0.00533333333333333	k__Bacteria	p__Firmicutes	c__Clostridia	o__Clostridiales	f__Gracilibacteraceae	Lutispora	OTU_11699
0.192031001999464	0.00718198736599303	0	0.00660194174757282	0.000246913580246914	0	k__Bacteria	p__Proteobacteria	c__Alphaproteobacteria	o__Sphingomonadales			OTU_716
0.895907582647167	0.691983122362869	0	0.00655339805825243	0.00506172839506173	0	k__Bacteria	p__Proteobacteria	c__Alphaproteobacteria	o__Rhodobacterales	f__Rhodobacteraceae		OTU_1461
2.56518723994452	0.386596119929453	0	0.00655339805825243	0.000987654320987654	0	k__Bacteria	p__Chloroflexi	c__Anaerolineae	o__Anaerolineales	f__Anaerolineaceae	Leptolinea	OTU_1892
17.9563106796117	0.338271604938272	NA	0.00655339805825243	0.000123456790123457	0	k__Bacteria	p__Chloroflexi	c__Anaerolineae	o__Anaerolineales	f__Anaerolineaceae		OTU_2572
Inf	NA	NA	0.00655339805825243	0	0	k__Bacteria	p__Chloroflexi	c__Anaerolineae	o__Anaerolineales	f__Anaerolineaceae	Levilinea	OTU_2699
35.3883495145631	0.666666666666667	NA	0.00655339805825243	0.000123456790123457	0	k__Bacteria	p__Firmicutes	c__Clostridia	o__Clostridiales	f__Family XIII	Anaerovorax	OTU_3601
0.0422302697074592	0.000795558807474769	0	0.00655339805825243	0.000123456790123457	0	k__Bacteria	p__Bacteroidetes	c__Cytophagia	o__Cytophagales	f__Cytophagaceae	uncultured	OTU_450
0.0761039774506733	0.0372759856630824	0.00387096774193548	0.00655339805825243	0.00320987654320988	0.000333333333333333	k__Bacteria	p__Firmicutes	c__Clostridia	o__Clostridiales	f__Clostridiaceae 1	Proteiniclasticum	OTU_1756
0.156678942082357	0.270753512132823	0	0.00378640776699029	0.00654320987654321	0	k__Bacteria	p__Actinobacteria	c__Actinobacteria	o__Actinomycetales	f__Actinomycetaceae	uncultured	OTU_16677
0.249393203883495	0.700327932098765	0	0.00233009708737864	0.00654320987654321	0	k__Bacteria	p__WCHB1-60	c__	o__	f__		OTU_6159
0.0897286775702044	0.172779136104319	0	0.00339805825242718	0.00654320987654321	0	k__Bacteria	p__Proteobacteria	c__Alphaproteobacteria	o__Rhizobiales	f__Brucellaceae	Pseudochrobactrum	OTU_691
0.0935115475911531	0	0	0.00650485436893204	0	0	k__Bacteria	p__Bacteroidetes	c__Sphingobacteriia	o__Sphingobacteriales	f__Chitinophagaceae	Terrimonas	OTU_17605
1.78233009708738	0.169135802469136	0.456666666666667	0.00650485436893204	0.000617283950617284	0.00166666666666667	k__Bacteria	p__Chloroflexi	c__WCHB1-50	o__WCHB1-50	f__WCHB1-50	SM1F10	OTU_1928
1.80134428678118	0.717948717948718	0	0.00650485436893204	0.00259259259259259	0	k__Bacteria	p__Proteobacteria	c__Alphaproteobacteria	o__Rhizobiales	f__Methylocystaceae	Methylocystis	OTU_2545
0.0637001464291415	0.0398962221692743	0	0.00650485436893204	0.00407407407407407	0	k__Bacteria	p__Proteobacteria	c__Betaproteobacteria	o__Burkholderiales	f__Comamonadaceae	Rhodoferax	OTU_284
0.712932038834951	0.243555555555556	0	0.00650485436893204	0.00222222222222222	0	k__Bacteria	p__Actinobacteria	c__Thermoleophilia	o__Solirubrobacterales			OTU_39320
0.107758772496214	0.034767940048069	0	0.00650485436893204	0.00209876543209877	0	k__Bacteria	p__Bacteroidetes	c__Sphingobacteriia	o__Sphingobacteriales	f__Chitinophagaceae	Filimonas	OTU_695
0.430514516204681	0.114391363988788	0	0.00650485436893204	0.0017283950617284	0	k__Bacteria	p__Proteobacteria	c__Alphaproteobacteria	o__Rhodospirillales	f__Rhodospirillaceae	Defluviicoccus	OTU_845
0.208766932155107	0.0918163672654691	0.0107784431137725	0.00645631067961165	0.00283950617283951	0.000333333333333333	k__Bacteria	p__Synergistetes	c__Synergistia	o__Synergistales	f__Synergistaceae	uncultured	OTU_1110
0.139513338029463	0.0773649569653776	0.00720294426919033	0.00645631067961165	0.00358024691358025	0.000333333333333333	k__Bacteria	p__Proteobacteria	c__Betaproteobacteria	o__Nitrosomonadales	f__Nitrosomonadaceae	uncultured	OTU_1780
2.32766990291262	0.400584795321637	0	0.00645631067961165	0.00111111111111111	0	k__Bacteria	p__Chloroflexi	c__Thermomicrobia	o__JG30-KF-CM45	f__		OTU_2026
0.266137997480175	0.183206106870229	0	0.00645631067961165	0.00444444444444444	0	k__Bacteria	p__Actinobacteria	c__Actinobacteria	o__Micrococcales	f__Microbacteriaceae	Leucobacter	OTU_4134
0.431470518588681	0.0742547425474255	0	0.00645631067961165	0.00111111111111111	0	k__Bacteria	p__Planctomycetes	c__Planctomycetacia	o__Planctomycetales	f__Planctomycetaceae	Pirellula	OTU_62786
0.0675717771662946	0.0400550792707655	0.00348866819455055	0.00645631067961165	0.00382716049382716	0.000333333333333333	k__Bacteria	p__Acidobacteria	c__Acidobacteria	o__Subgroup 4	f__Unknown Family	Blastocatella	OTU_882
0.441317438859531	0.371308016877637	0	0.00645631067961165	0.0054320987654321	0	k__Bacteria	p__Actinobacteria	c__Actinobacteria	o__Micrococcales	f__Microbacteriaceae	Microbacterium	OTU_9115
0.0358039308548425	0.169105691056911	0	0.00135922330097087	0.00641975308641975	0	k__Bacteria	p__Actinobacteria	c__Coriobacteriia	o__Coriobacteriales	f__Coriobacteriaceae	Collinsella	OTU_31713
0.00674035686171609	0.29713046379713	0	0.000145631067961165	0.00641975308641975	0	k__Bacteria	p__Proteobacteria	c__Gammaproteobacteria	o__Xanthomonadales	f__Competibacteraceae		OTU_1296
0.0187239944521498	2.47619047619048	0	0.0000485436893203884	0.00641975308641975	0	k__Bacteria	p__Firmicutes	c__Clostridia	o__Clostridiales	f__Lachnospiraceae		OTU_2916
Inf	NA	NA	0.00640776699029126	0	0	k__Bacteria	p__Bacteroidetes	c__Bacteroidia	o__Bacteroidales	f__Porphyromonadaceae	Paludibacter	OTU_1515
1.6882001493652	0.162630579297246	0.175641025641026	0.00640776699029126	0.000617283950617284	0.000666666666666667	k__Bacteria	p__Proteobacteria	c__Gammaproteobacteria	o__Xanthomonadales	f__uncultured		OTU_15696
1.15508431272356	0.155782975958415	0.300438596491228	0.00640776699029126	0.000864197530864198	0.00166666666666667	k__Bacteria	p__Deinococcus-Thermus	c__Deinococci	o__Thermales	f__Thermaceae	Meiothermus	OTU_1605
1.82888349514563	0.281893004115226	0	0.00640776699029126	0.000987654320987654	0	k__Bacteria	p__Proteobacteria	c__Betaproteobacteria	o__SC-I-84	f__		OTU_1644
0.234097087378641	0.207473251028807	0	0.00640776699029126	0.00567901234567901	0	k__Bacteria	p__Actinobacteria	c__Acidimicrobiia	o__Acidimicrobiales			OTU_18049
0.039137943721351	0.024884001254933	0	0.00640776699029126	0.00407407407407407	0	k__Bacteria	p__Bacteroidetes	c__Sphingobacteriia	o__Sphingobacteriales	f__Saprospiraceae	CYCU-0281	OTU_353
Inf	NA	NA	0.00640776699029126	0	0	k__Bacteria						OTU_3738
87.121359223301	1.69135802469136	41.1	0.00635922330097087	0.000123456790123457	0.003	k__Bacteria	p__Parcubacteria	c__	o__	f__		OTU_1669
Inf	NA	NA	0.00635922330097087	0	0	k__Bacteria	p__Firmicutes	c__Clostridia	o__Clostridiales	f__Syntrophomonadaceae	Syntrophomonas	OTU_2175
Inf	NA	NA	0.00635922330097087	0	0	k__Bacteria	p__Caldiserica	c__Caldisericia	o__Caldisericales	f__Caldisericaceae	Caldisericum	OTU_3246
43.5606796116505	NA	NA	0.00635922330097087	0	0	k__Bacteria	p__Firmicutes	c__Clostridia	o__Clostridiales	f__Ruminococcaceae	[Eubacterium] coprostanoligenes group	OTU_3511
NA	NA	Inf	0	0	0.00633333333333333	k__Bacteria	p__Spirochaetae	c__Spirochaetes	o__Spirochaetales	f__Spirochaetaceae	Sphaerochaeta	OTU_5013
NA	NA	Inf	0	0	0.00633333333333333	k__Bacteria	p__Firmicutes	c__Clostridia	o__Clostridiales	f__Clostridiales vadinBB60 group		OTU_5809
0.283463313703645	0.138635903663226	0	0.00631067961165049	0.00308641975308642	0	k__Bacteria	p__Chloroflexi	c__TK10	o__mle1-48	f__mle1-48	mle1-48	OTU_1045
Inf	Inf	NA	0.00631067961165049	0.000123456790123457	0	k__Bacteria	p__Firmicutes	c__Clostridia	o__Clostridiales	f__Ruminococcaceae	Ruminococcaceae UCG-010	OTU_2247
Inf	NA	NA	0.00631067961165049	0	0	k__Bacteria	p__Chlorobi	c__Chlorobia	o__Chlorobiales	f__OPB56		OTU_2242
Inf	Inf	NA	0.00631067961165049	0.000246913580246914	0	k__Bacteria	p__Armatimonadetes	c__	o__	f__		OTU_3223
0.842394822006472	1.43765432098765	0	0.00368932038834951	0.0062962962962963	0	k__Bacteria	p__Actinobacteria	c__Actinobacteria	o__Propionibacteriales	f__Propionibacteriaceae	Propioniciclava	OTU_1542
0.563592233009709	0.566666666666667	0	0.0062621359223301	0.0062962962962963	0	k__Bacteria	p__Proteobacteria	c__Alphaproteobacteria	o__Rhizobiales	f__Phyllobacteriaceae		OTU_1601
0.627261694616064	0.980218855218855	0	0.00402912621359223	0.0062962962962963	0	k__Bacteria	p__Actinobacteria	c__Acidimicrobiia	o__Acidimicrobiales	f__Microthricaceae	Candidatus Microthrix	OTU_24870
0.153946422150306	0.26623228166438	0	0.00364077669902913	0.0062962962962963	0	k__Bacteria	p__Proteobacteria	c__Betaproteobacteria	o__Rhodocyclales	f__Rhodocyclaceae	Candidatus Accumulibacter	OTU_26828
0.119931467732724	0.444444444444444	0	0.00169902912621359	0.0062962962962963	0	k__Bacteria	p__Actinobacteria	c__Actinobacteria	o__Micrococcales	f__Micrococcaceae	Rothia	OTU_2802
0.524271844660194	68	NA	0.0000485436893203884	0.0062962962962963	0	k__Bacteria	p__Firmicutes	c__Clostridia	o__Clostridiales	f__Ruminococcaceae	Ruminiclostridium	OTU_3990
1.04854368932039	68	0	0.0000970873786407767	0.0062962962962963	0	k__Bacteria	p__Firmicutes	c__OPB54	o__Hydrogenisporales	f__Hydrogenisporaceae		OTU_5802
85.7912621359223	NA	NA	0.0062621359223301	0	0	k__Bacteria	p__Planctomycetes	c__Planctomycetacia	o__Planctomycetales	f__Planctomycetaceae	Planctomyces	OTU_2706
0.0463736552086067	0.0100567233900567	0.00246846846846847	0.0062621359223301	0.00135802469135802	0.000333333333333333	k__Bacteria						OTU_497
0.177976494634645	0.0280701754385965	0	0.0062621359223301	0.000987654320987654	0	k__Bacteria	p__Proteobacteria	c__Betaproteobacteria	o__Rhodocyclales	f__Rhodocyclaceae	Zoogloea	OTU_810
33.5533980582524	2.66666666666667	0	0.00621359223300971	0.000493827160493827	0	k__Bacteria	p__Fibrobacteres	c__Fibrobacteria	o__Fibrobacterales	f__possible family 01		OTU_4989
0.166629035899752	0.516795865633075	0	0.00199029126213592	0.00617283950617284	0	k__Bacteria	p__Firmicutes	c__Clostridia	o__Clostridiales	f__Family XI	Gallicola	OTU_45788
0.0427977016049138	0.123685837971552	0	0.00213592233009709	0.00617283950617284	0	k__Bacteria	p__Firmicutes	c__Clostridia	o__Clostridiales	f__Ruminococcaceae	Ruminococcaceae UCG-002	OTU_1112
3.46981848881385	3.67686527106817	NA	0.0058252427184466	0.00617283950617284	0	k__Bacteria	p__Chloroflexi	c__Ardenticatenia	o__419	f__2-1	Candidatus Promineofilum	OTU_2428
0.182094419328541	0.254452926208651	0	0.00441747572815534	0.00617283950617284	0	k__Bacteria	p__Actinobacteria	c__Coriobacteriia	o__Coriobacteriales	f__Coriobacteriaceae	Enterorhabdus	OTU_3472
0.277259148618372	0.641025641025641	0	0.00266990291262136	0.00617283950617284	0	k__Bacteria	p__Proteobacteria	c__Alphaproteobacteria	o__Rhodobacterales	f__Rhodobacteraceae	Rhodobacter	OTU_34834
0.524271844660194	1.23456790123457	0	0.00262135922330097	0.00617283950617284	0	k__Bacteria	p__Proteobacteria	c__Alphaproteobacteria	o__Rhodobacterales	f__Rhodobacteraceae		OTU_50209
1.62425317401046	0.975783475783476	0.0878205128205128	0.00616504854368932	0.0037037037037037	0.000333333333333333	k__Bacteria	p__Proteobacteria	c__Alphaproteobacteria	o__Rhizobiales	f__Hyphomicrobiaceae		OTU_1771
Inf	Inf	NA	0.00616504854368932	0.00037037037037037	0	k__Bacteria	p__Firmicutes	c__Clostridia	o__Clostridiales	f__Ruminococcaceae	Ruminiclostridium	OTU_1988
[truncated: 2,732 more rows]
